# Supplementary material for: (E)-1,1-Diphenyl-2-(thio­phen-2-yl­methyl­idene)hydrazine
Source: Acta Crystallogr Sect E Struct Rep Online. 2013 Dec 21;70(Pt 1):o80. doi: 10.1107/S1600536813033874 (PMC3914106; doi:10.1107/S1600536813033874)
Supplement: Supplementary file 1 [file e-70-00o80-sup1.cif]

##############################################################################
#                                                                            #
# This CIF contains the data in a paper accepted for publication in          #
# Acta Crystallographica Section E. It conforms to the requirements of       #
# Notes for Authors for Acta Crystallographica Section E, and has been       #
# peer reviewed under the auspices of the IUCr Commission on Journals.       #
#                                                                            #
# Full details of the Crystallographic Information File format               #
# are given in the paper "The Crystallographic Information File (CIF):       #
# a New Standard Archive File for Crystallography" by S. R. Hall, F. H.      #
# Allen and I. D. Brown [Acta Cryst. (1991), A47, 655-685].                  #
#                                                                            #
# The current version of the core CIF dictionary is obtainable from          #
# ftp://ftp.iucr.org/pub/cif_core.dic.                                       #
#                                                                            #
# Software is freely available for graphical display of the structure(s)     #
# in this CIF. For information consult the CIF software page                 #
# http://www.iucr.org/resources/cif/software.                                #
#                                                                            #
# This file may be used for bona fide research purposes within the           #
# scientific community so long as proper attribution is given to the journal # 
# article from which it was obtained.                                        #
#                                                                            #
##############################################################################
data_global
_audit_creation_method     'WinGX routine CIF_UPDATE'
_audit_conform_dict_name     cif_core.dic
_audit_conform_dict_version     2.4
_journal_date_recd_electronic     2013-12-10
_journal_date_accepted     2013-12-14
_journal_name_full     'Acta Crystallographica, Section E'
_journal_year     2014
_journal_volume     70
_journal_issue      1
_journal_page_first     o80
_journal_page_last     o80
_journal_paper_category     QO
_journal_paper_doi     10.1107/S1600536813033874
_journal_coeditor_code     IS5326
_publ_contact_author_name     'Cabrera-Vivas, Blanca M.'
_publ_contact_author_address
;
Facultad de Ciencias Qu\'imicas
Benem\'erita Universidad Aut\'onoma de Puebla 72570,
Puebla, Pue., Mexico
;
_publ_contact_author_email     'bmcabreravivas@yahoo.com'
_publ_contact_author_fax     '00(000)0000000'
_publ_contact_author_phone     '+52 (222) 2295500 '
_publ_section_title
;
(<i>E</i>)-1,1-Diphenyl-2-(thiophen-2-ylmethylidene)hydrazine
;
loop_
    _publ_author_name
    _publ_author_footnote
    _publ_author_address
    'Cabrera-Vivas, Blanca M.' ?
;
Facultad de Ciencias Qu\'imicas
Benem\'erita Universidad Aut\'onoma de Puebla 72570, Puebla, Pue., Mexico
;
    'Flores-Alamo, Marcos' .
;
Facultad de Qu\'imica
Universidad Nacional Aut\'onoma de M\'exico
04510, M\'exico DF, Mexico
;
    'Mel\'endrez-Lu\'evano, Ruth' .
;
Facultad de Ciencias Qu\'imicas
Benem\'erita Universidad Aut\'onoma de Puebla 72570, Puebla, Pue., Mexico
;
    'Mel\'endez-Balbuena, Lidia' .
;
Facultad de Ciencias Qu\'imicas
Benem\'erita Universidad Aut\'onoma de Puebla 72570, Puebla, Pue., Mexico
;
    'Ramirez, Juan C.' .
;
Facultad de Ciencias Qu\'imicas
Benem\'erita Universidad Aut\'onoma de Puebla 72570, Puebla, Pue., Mexico
;
data_I
_database_code_depnum_ccdc_archive 'CCDC 977136'
_audit_creation_method     'WinGX routine CIF_UPDATE'
_chemical_name_systematic
;
(<i>E</i>)-1,1-Diphenyl-2-(thiophen-2-ylmethylidene)hydrazine
;
_chemical_formula_moiety     'C17 H14 N2 S'
_chemical_formula_sum     'C17 H14 N2 S'
_chemical_formula_iupac     'C17 H14 N2 S'
_chemical_formula_weight     278.36
_symmetry_cell_setting     triclinic
_symmetry_space_group_name_H-M     'P -1'
_symmetry_space_group_name_Hall     '-P 1'
loop_
    _symmetry_equiv_pos_as_xyz
    'x, y, z'
    '-x, -y, -z'
_cell_length_a     9.8336(11)
_cell_length_b     9.8665(9)
_cell_length_c     16.6357(8)
_cell_angle_alpha     100.290(6)
_cell_angle_beta     101.696(7)
_cell_angle_gamma     109.129(9)
_cell_volume     1439.9(2)
_cell_formula_units_Z     4
_cell_measurement_reflns_used     6444
_cell_measurement_theta_min     3.5597
_cell_measurement_theta_max     25.9999
_cell_measurement_temperature     144(2)
_exptl_crystal_description     prism
_exptl_crystal_colour     colourless
_exptl_crystal_size_max     0.579
_exptl_crystal_size_mid     0.511
_exptl_crystal_size_min     0.362
_exptl_crystal_density_diffrn     1.284
_exptl_crystal_F_000     584
loop_
    _exptl_crystal_face_index_h
    _exptl_crystal_face_index_k
    _exptl_crystal_face_index_l
    _exptl_crystal_face_perp_dist
    2 -13 0 0.1514
    -2 12 -13 0.1866
    0 0 -22 0.2524
    0 0 22 0.2524
    12 -1 -15 0.1913
    -12 1 15 0.1913
    13 -3 4 0.1811
    -13 3 -4 0.1811
_exptl_absorpt_coefficient_mu     0.215
_exptl_absorpt_correction_type     multi-scan
_exptl_absorpt_process_details
;
(<i>CrysAlis RED</i>; Agilent, 2012)
;
_exptl_absorpt_correction_T_min     0.916
_exptl_absorpt_correction_T_max     0.939
_exptl_special_details     ?
_diffrn_ambient_temperature     144(2)
_diffrn_radiation_type     MoK\a
_diffrn_radiation_wavelength     0.71073
_diffrn_radiation_monochromator     graphite
_diffrn_measurement_device_type     'Agilent Xcalibur (Atlas, Gemini)'
_diffrn_measurement_method     '\w scans'
_diffrn_detector_area_resol_mean     10.4685
_diffrn_reflns_number     10771
_diffrn_reflns_av_R_equivalents     0.0197
_diffrn_reflns_theta_min     3.568
_diffrn_reflns_theta_max     26.065
_diffrn_reflns_theta_full     25.242
_diffrn_measured_fraction_theta_max     0.997
_diffrn_measured_fraction_theta_full     0.997
_diffrn_reflns_limit_h_min     -12
_diffrn_reflns_limit_h_max     12
_diffrn_reflns_limit_k_min     -10
_diffrn_reflns_limit_k_max     12
_diffrn_reflns_limit_l_min     -20
_diffrn_reflns_limit_l_max     20
_refine_special_details     ?
_reflns_number_total     5672
_reflns_number_gt     4856
_reflns_threshold_expression     I>2\s(I)
_refine_ls_structure_factor_coef     Fsqd
_refine_ls_matrix_type     full
_refine_ls_R_factor_all     0.0486
_refine_ls_R_factor_gt     0.0394
_refine_ls_wR_factor_gt     0.0916
_refine_ls_wR_factor_ref     0.0987
_refine_ls_goodness_of_fit_ref     1.074
_refine_ls_restrained_S_all     1.074
_refine_ls_number_reflns     5672
_refine_ls_number_parameters     361
_refine_ls_number_restraints     0
_refine_ls_hydrogen_treatment     constr
_refine_ls_weighting_scheme     calc
_refine_ls_weighting_details
              'w=1/[\s^2^(Fo^2^)+(0.0382P)^2^+0.4189P] where P=(Fo^2^+2Fc^2^)/3'
_refine_ls_shift/su_max     0
_refine_ls_shift/su_mean     0
_refine_diff_density_max     0.225
_refine_diff_density_min     -0.331
_refine_ls_extinction_method     none
loop_
    _atom_type_symbol
    _atom_type_description
    _atom_type_scat_dispersion_real
    _atom_type_scat_dispersion_imag
    _atom_type_scat_source
    C C 0.0033 0.0016 'International Tables Vol C Tables 4.2.6.8 and 6.1.1.4'
    H H 0 0 'International Tables Vol C Tables 4.2.6.8 and 6.1.1.4'
    N N 0.0061 0.0033 'International Tables Vol C Tables 4.2.6.8 and 6.1.1.4'
    S S 0.1246 0.1234 'International Tables Vol C Tables 4.2.6.8 and 6.1.1.4'
_computing_data_collection
;
<i>CrysAlis PRO</i> (Agilent, 2012)
;
_computing_cell_refinement
;
<i>CrysAlis PRO</i> (Agilent, 2012)
;
_computing_data_reduction
;
<i>CrysAlis RED</i> (Agilent, 2012)
;
_computing_structure_solution     'SHELXS97 (Sheldrick, 2008)'
_computing_structure_refinement     'SHELXL97 (Sheldrick, 2008)'
_computing_molecular_graphics     'Mercury (Macrae <i>et al.</i>, 2006)'
_computing_publication_material     'WinGX (Farrugia, 2012)'
loop_
    _atom_site_type_symbol
    _atom_site_label
    _atom_site_fract_x
    _atom_site_fract_y
    _atom_site_fract_z
    _atom_site_U_iso_or_equiv
    _atom_site_adp_type
    _atom_site_calc_flag
    _atom_site_occupancy
    _atom_site_disorder_assembly
    _atom_site_disorder_group
    S S1A 0.45980(5) 0.49688(5) 0.64718(3) 0.03525(13) Uani d 1 . .
    N N1A 0.22725(17) 0.04849(15) 0.46812(8) 0.0294(3) Uani d 1 . .
    N N2A 0.29506(15) 0.18305(15) 0.52848(8) 0.0258(3) Uani d 1 . .
    C C1A 0.14928(18) 0.05017(18) 0.38736(10) 0.0230(3) Uani d 1 . .
    C C2A 0.17908(19) 0.18184(19) 0.36238(11) 0.0277(4) Uani d 1 . .
    H H2A 0.2535 0.272 0.3995 0.033 Uiso calc 1 . .
    C C3A 0.0996(2) 0.1807(2) 0.28310(11) 0.0333(4) Uani d 1 . .
    H H3A 0.1199 0.2709 0.2664 0.04 Uiso calc 1 . .
    C C4A -0.0092(2) 0.0502(2) 0.22784(11) 0.0346(4) Uani d 1 . .
    H H4A -0.0628 0.0505 0.1736 0.042 Uiso calc 1 . .
    C C5A -0.0385(2) -0.0800(2) 0.25262(11) 0.0328(4) Uani d 1 . .
    H H5A -0.113 -0.1699 0.2152 0.039 Uiso calc 1 . .
    C C6A 0.03982(19) -0.08112(19) 0.33190(10) 0.0284(4) Uani d 1 . .
    H H6A 0.0187 -0.1715 0.3483 0.034 Uiso calc 1 . .
    C C7A 0.21917(18) -0.08886(17) 0.48812(10) 0.0238(3) Uani d 1 . .
    C C8A 0.11947(19) -0.15270(19) 0.53117(11) 0.0294(4) Uani d 1 . .
    H H8A 0.0551 -0.106 0.5474 0.035 Uiso calc 1 . .
    C C9A 0.1137(2) -0.28481(19) 0.55049(11) 0.0329(4) Uani d 1 . .
    H H9A 0.0454 -0.3287 0.5802 0.039 Uiso calc 1 . .
    C C10A 0.2069(2) -0.35305(19) 0.52681(11) 0.0328(4) Uani d 1 . .
    H H10A 0.2022 -0.444 0.5399 0.039 Uiso calc 1 . .
    C C11A 0.30686(19) -0.28940(19) 0.48412(11) 0.0320(4) Uani d 1 . .
    H H11A 0.3709 -0.3366 0.4679 0.038 Uiso calc 1 . .
    C C12A 0.31402(18) -0.15642(18) 0.46491(10) 0.0274(4) Uani d 1 . .
    H H12A 0.3835 -0.1119 0.436 0.033 Uiso calc 1 . .
    C C13A 0.35204(18) 0.18705(18) 0.60598(10) 0.0259(4) Uani d 1 . .
    H H13A 0.3475 0.0974 0.6209 0.031 Uiso calc 1 . .
    C C14A 0.42304(18) 0.32729(18) 0.67056(10) 0.0250(4) Uani d 1 . .
    C C15A 0.46818(19) 0.34694(19) 0.75658(11) 0.0309(4) Uani d 1 . .
    H H15A 0.4591 0.267 0.7823 0.037 Uiso calc 1 . .
    C C16A 0.52983(18) 0.49809(19) 0.80343(11) 0.0309(4) Uani d 1 . .
    H H16A 0.5649 0.5303 0.8638 0.037 Uiso calc 1 . .
    C C17A 0.5333(2) 0.5912(2) 0.75320(12) 0.0347(4) Uani d 1 . .
    H H17A 0.5718 0.6965 0.7738 0.042 Uiso calc 1 . .
    S S1B 0.49868(5) 0.03271(5) -0.12555(3) 0.03013(12) Uani d 1 . .
    N N1B 0.96060(14) 0.28458(16) 0.04326(8) 0.0260(3) Uani d 1 . .
    N N2B 0.82065(14) 0.20862(14) -0.01346(8) 0.0233(3) Uani d 1 . .
    C C1B 0.96712(18) 0.36467(17) 0.12427(10) 0.0221(3) Uani d 1 . .
    C C2B 0.84018(19) 0.33497(19) 0.15375(11) 0.0271(4) Uani d 1 . .
    H H2B 0.7471 0.2606 0.1192 0.032 Uiso calc 1 . .
    C C3B 0.8508(2) 0.4147(2) 0.23387(11) 0.0320(4) Uani d 1 . .
    H H3B 0.764 0.3944 0.2537 0.038 Uiso calc 1 . .
    C C4B 0.9854(2) 0.52359(19) 0.28560(11) 0.0331(4) Uani d 1 . .
    H H4B 0.9919 0.576 0.3409 0.04 Uiso calc 1 . .
    C C5B 1.1098(2) 0.55446(19) 0.25521(11) 0.0331(4) Uani d 1 . .
    H H5B 1.2022 0.6302 0.2896 0.04 Uiso calc 1 . .
    C C6B 1.10198(19) 0.47654(18) 0.17521(11) 0.0273(4) Uani d 1 . .
    H H6B 1.1884 0.4993 0.1551 0.033 Uiso calc 1 . .
    C C7B 1.09374(17) 0.29233(17) 0.01841(10) 0.0217(3) Uani d 1 . .
    C C8B 1.15424(18) 0.39775(19) -0.02261(10) 0.0270(4) Uani d 1 . .
    H H8B 1.1103 0.4682 -0.0321 0.032 Uiso calc 1 . .
    C C9B 1.27897(19) 0.40038(19) -0.04985(10) 0.0284(4) Uani d 1 . .
    H H9B 1.3209 0.4731 -0.0777 0.034 Uiso calc 1 . .
    C C10B 1.34251(18) 0.29745(19) -0.03651(10) 0.0274(4) Uani d 1 . .
    H H10B 1.4278 0.2992 -0.0555 0.033 Uiso calc 1 . .
    C C11B 1.28180(19) 0.19156(19) 0.00450(11) 0.0292(4) Uani d 1 . .
    H H11B 1.3255 0.1209 0.0137 0.035 Uiso calc 1 . .
    C C12B 1.15722(18) 0.18903(18) 0.03205(10) 0.0254(4) Uani d 1 . .
    H H12B 1.1155 0.1167 0.0602 0.03 Uiso calc 1 . .
    C C13B 0.81062(18) 0.14782(17) -0.09080(10) 0.0235(3) Uani d 1 . .
    H H13B 0.8991 0.1555 -0.1075 0.028 Uiso calc 1 . .
    C C14B 0.66548(17) 0.06796(17) -0.15229(10) 0.0226(3) Uani d 1 . .
    C C15B 0.63864(19) 0.01036(19) -0.23772(11) 0.0279(4) Uani d 1 . .
    H H15B 0.7159 0.0176 -0.2649 0.033 Uiso calc 1 . .
    C C16B 0.48434(19) -0.06090(19) -0.28138(11) 0.0304(4) Uani d 1 . .
    H H16B 0.447 -0.1064 -0.3409 0.036 Uiso calc 1 . .
    C C17B 0.39578(19) -0.05744(19) -0.22952(11) 0.0313(4) Uani d 1 . .
    H H17B 0.2893 -0.0997 -0.2482 0.038 Uiso calc 1 . .
loop_
    _atom_site_aniso_label
    _atom_site_aniso_U_11
    _atom_site_aniso_U_22
    _atom_site_aniso_U_33
    _atom_site_aniso_U_12
    _atom_site_aniso_U_13
    _atom_site_aniso_U_23
    S1A 0.0430(3) 0.0264(2) 0.0326(3) 0.0123(2) 0.0031(2) 0.00904(19)
    N1A 0.0417(9) 0.0208(7) 0.0206(7) 0.0096(6) 0.0033(7) 0.0038(6)
    N2A 0.0285(7) 0.0226(7) 0.0232(7) 0.0079(6) 0.0062(6) 0.0031(6)
    C1A 0.0251(8) 0.0267(8) 0.0198(8) 0.0115(7) 0.0092(7) 0.0055(7)
    C2A 0.0304(9) 0.0260(9) 0.0263(9) 0.0095(7) 0.0091(8) 0.0068(7)
    C3A 0.0431(11) 0.0354(10) 0.0301(9) 0.0210(9) 0.0133(9) 0.0145(8)
    C4A 0.0360(10) 0.0478(11) 0.0251(9) 0.0230(9) 0.0065(8) 0.0104(8)
    C5A 0.0287(9) 0.0366(10) 0.0274(9) 0.0113(8) 0.0042(8) 0.0009(8)
    C6A 0.0301(9) 0.0266(9) 0.0258(9) 0.0085(7) 0.0078(8) 0.0047(7)
    C7A 0.0285(9) 0.0218(8) 0.0183(8) 0.0083(7) 0.0033(7) 0.0044(6)
    C8A 0.0260(9) 0.0316(9) 0.0295(9) 0.0102(7) 0.0087(8) 0.0057(8)
    C9A 0.0322(9) 0.0311(10) 0.0304(9) 0.0040(8) 0.0081(8) 0.0125(8)
    C10A 0.0337(10) 0.0227(9) 0.0324(10) 0.0072(8) -0.0050(8) 0.0074(8)
    C11A 0.0297(9) 0.0309(9) 0.0318(10) 0.0154(8) 0.0012(8) 0.0007(8)
    C12A 0.0247(8) 0.0282(9) 0.0235(8) 0.0057(7) 0.0063(7) 0.0013(7)
    C13A 0.0291(9) 0.0240(8) 0.0249(9) 0.0101(7) 0.0074(7) 0.0071(7)
    C14A 0.0228(8) 0.0250(8) 0.0250(8) 0.0082(7) 0.0047(7) 0.0053(7)
    C15A 0.0325(9) 0.0296(9) 0.0258(9) 0.0073(8) 0.0052(8) 0.0075(7)
    C16A 0.0252(9) 0.0345(10) 0.0238(9) 0.0065(8) 0.0032(7) -0.0014(8)
    C17A 0.0293(9) 0.0258(9) 0.0401(11) 0.0083(8) 0.0037(8) -0.0017(8)
    S1B 0.0233(2) 0.0401(3) 0.0284(2) 0.01185(19) 0.00921(19) 0.0106(2)
    N1B 0.0180(7) 0.0343(8) 0.0204(7) 0.0075(6) 0.0031(6) 0.0014(6)
    N2B 0.0205(7) 0.0243(7) 0.0221(7) 0.0069(6) 0.0031(6) 0.0050(6)
    C1B 0.0262(8) 0.0232(8) 0.0187(8) 0.0114(7) 0.0047(7) 0.0077(7)
    C2B 0.0258(9) 0.0286(9) 0.0258(9) 0.0079(7) 0.0082(7) 0.0082(7)
    C3B 0.0393(10) 0.0343(10) 0.0314(9) 0.0176(8) 0.0194(9) 0.0129(8)
    C4B 0.0491(11) 0.0275(9) 0.0254(9) 0.0173(8) 0.0138(9) 0.0044(7)
    C5B 0.0373(10) 0.0269(9) 0.0268(9) 0.0084(8) 0.0030(8) 0.0015(7)
    C6B 0.0268(9) 0.0284(9) 0.0253(9) 0.0097(7) 0.0061(7) 0.0063(7)
    C7B 0.0184(8) 0.0244(8) 0.0174(7) 0.0058(6) 0.0022(6) 0.0012(6)
    C8B 0.0266(9) 0.0284(9) 0.0267(9) 0.0117(7) 0.0050(7) 0.0097(7)
    C9B 0.0290(9) 0.0293(9) 0.0242(9) 0.0064(7) 0.0078(7) 0.0094(7)
    C10B 0.0217(8) 0.0328(9) 0.0240(8) 0.0084(7) 0.0078(7) 0.0009(7)
    C11B 0.0278(9) 0.0258(9) 0.0329(9) 0.0126(7) 0.0053(8) 0.0039(7)
    C12B 0.0262(9) 0.0218(8) 0.0248(8) 0.0062(7) 0.0056(7) 0.0056(7)
    C13B 0.0218(8) 0.0253(8) 0.0234(8) 0.0089(7) 0.0060(7) 0.0065(7)
    C14B 0.0230(8) 0.0226(8) 0.0232(8) 0.0094(7) 0.0073(7) 0.0060(7)
    C15B 0.0250(9) 0.0321(9) 0.0254(9) 0.0111(7) 0.0073(7) 0.0044(7)
    C16B 0.0302(9) 0.0284(9) 0.0252(9) 0.0092(7) -0.0012(8) 0.0033(7)
    C17B 0.0217(8) 0.0317(9) 0.0356(10) 0.0072(7) 0.0004(8) 0.0113(8)
_geom_special_details
;
All e.s.d.'s (except the e.s.d. in the dihedral angle between two l.s. planes)
are estimated using the full covariance matrix. The cell e.s.d.'s are taken
into account individually in the estimation of e.s.d.'s in distances, angles
and torsion angles; correlations between e.s.d.'s in cell parameters are only
used when they are defined by crystal symmetry. An approximate (isotropic)
treatment of cell e.s.d.'s is used for estimating e.s.d.'s involving l.s.
planes.
;
loop_
    _geom_bond_atom_site_label_1
    _geom_bond_atom_site_label_2
    _geom_bond_site_symmetry_2
    _geom_bond_distance
    _geom_bond_publ_flag
    S1A C17A . 1.7190(19) ?
    S1A C14A . 1.7247(17) ?
    N1A N2A . 1.3739(19) ?
    N1A C1A . 1.411(2) ?
    N1A C7A . 1.433(2) ?
    N2A C13A . 1.285(2) ?
    C1A C2A . 1.392(2) ?
    C1A C6A . 1.394(2) ?
    C2A C3A . 1.386(2) ?
    C2A H2A . 0.95 ?
    C3A C4A . 1.387(3) ?
    C3A H3A . 0.95 ?
    C4A C5A . 1.378(3) ?
    C4A H4A . 0.95 ?
    C5A C6A . 1.390(2) ?
    C5A H5A . 0.95 ?
    C6A H6A . 0.95 ?
    C7A C8A . 1.383(2) ?
    C7A C12A . 1.387(2) ?
    C8A C9A . 1.384(2) ?
    C8A H8A . 0.95 ?
    C9A C10A . 1.379(3) ?
    C9A H9A . 0.95 ?
    C10A C11A . 1.379(3) ?
    C10A H10A . 0.95 ?
    C11A C12A . 1.388(2) ?
    C11A H11A . 0.95 ?
    C12A H12A . 0.95 ?
    C13A C14A . 1.445(2) ?
    C13A H13A . 0.95 ?
    C14A C15A . 1.367(2) ?
    C15A C16A . 1.414(2) ?
    C15A H15A . 0.95 ?
    C16A C17A . 1.345(3) ?
    C16A H16A . 0.95 ?
    C17A H17A . 0.95 ?
    S1B C17B . 1.7198(18) ?
    S1B C14B . 1.7281(16) ?
    N1B N2B . 1.3751(18) ?
    N1B C1B . 1.413(2) ?
    N1B C7B . 1.434(2) ?
    N2B C13B . 1.288(2) ?
    C1B C2B . 1.394(2) ?
    C1B C6B . 1.395(2) ?
    C2B C3B . 1.386(2) ?
    C2B H2B . 0.95 ?
    C3B C4B . 1.387(3) ?
    C3B H3B . 0.95 ?
    C4B C5B . 1.381(3) ?
    C4B H4B . 0.95 ?
    C5B C6B . 1.386(2) ?
    C5B H5B . 0.95 ?
    C6B H6B . 0.95 ?
    C7B C8B . 1.384(2) ?
    C7B C12B . 1.386(2) ?
    C8B C9B . 1.385(2) ?
    C8B H8B . 0.95 ?
    C9B C10B . 1.382(2) ?
    C9B H9B . 0.95 ?
    C10B C11B . 1.387(2) ?
    C10B H10B . 0.95 ?
    C11B C12B . 1.387(2) ?
    C11B H11B . 0.95 ?
    C12B H12B . 0.95 ?
    C13B C14B . 1.445(2) ?
    C13B H13B . 0.95 ?
    C14B C15B . 1.369(2) ?
    C15B C16B . 1.413(2) ?
    C15B H15B . 0.95 ?
    C16B C17B . 1.348(3) ?
    C16B H16B . 0.95 ?
    C17B H17B . 0.95 ?
loop_
    _geom_angle_atom_site_label_1
    _geom_angle_atom_site_label_2
    _geom_angle_atom_site_label_3
    _geom_angle_site_symmetry_1
    _geom_angle_site_symmetry_3
    _geom_angle
    _geom_angle_publ_flag
    C17A S1A C14A . . 91.75(9) ?
    N2A N1A C1A . . 116.17(13) ?
    N2A N1A C7A . . 122.29(13) ?
    C1A N1A C7A . . 121.09(13) ?
    C13A N2A N1A . . 119.40(14) ?
    C2A C1A C6A . . 119.30(15) ?
    C2A C1A N1A . . 120.86(15) ?
    C6A C1A N1A . . 119.83(15) ?
    C3A C2A C1A . . 119.70(16) ?
    C3A C2A H2A . . 120.1 ?
    C1A C2A H2A . . 120.1 ?
    C2A C3A C4A . . 121.05(17) ?
    C2A C3A H3A . . 119.5 ?
    C4A C3A H3A . . 119.5 ?
    C5A C4A C3A . . 119.19(16) ?
    C5A C4A H4A . . 120.4 ?
    C3A C4A H4A . . 120.4 ?
    C4A C5A C6A . . 120.59(17) ?
    C4A C5A H5A . . 119.7 ?
    C6A C5A H5A . . 119.7 ?
    C5A C6A C1A . . 120.16(16) ?
    C5A C6A H6A . . 119.9 ?
    C1A C6A H6A . . 119.9 ?
    C8A C7A C12A . . 120.14(15) ?
    C8A C7A N1A . . 120.52(15) ?
    C12A C7A N1A . . 119.34(14) ?
    C7A C8A C9A . . 119.80(16) ?
    C7A C8A H8A . . 120.1 ?
    C9A C8A H8A . . 120.1 ?
    C10A C9A C8A . . 120.23(16) ?
    C10A C9A H9A . . 119.9 ?
    C8A C9A H9A . . 119.9 ?
    C11A C10A C9A . . 120.12(16) ?
    C11A C10A H10A . . 119.9 ?
    C9A C10A H10A . . 119.9 ?
    C10A C11A C12A . . 120.06(16) ?
    C10A C11A H11A . . 120 ?
    C12A C11A H11A . . 120 ?
    C7A C12A C11A . . 119.65(15) ?
    C7A C12A H12A . . 120.2 ?
    C11A C12A H12A . . 120.2 ?
    N2A C13A C14A . . 120.29(15) ?
    N2A C13A H13A . . 119.9 ?
    C14A C13A H13A . . 119.9 ?
    C15A C14A C13A . . 126.66(16) ?
    C15A C14A S1A . . 110.41(13) ?
    C13A C14A S1A . . 122.92(13) ?
    C14A C15A C16A . . 113.27(16) ?
    C14A C15A H15A . . 123.4 ?
    C16A C15A H15A . . 123.4 ?
    C17A C16A C15A . . 112.64(16) ?
    C17A C16A H16A . . 123.7 ?
    C15A C16A H16A . . 123.7 ?
    C16A C17A S1A . . 111.92(13) ?
    C16A C17A H17A . . 124 ?
    S1A C17A H17A . . 124 ?
    C17B S1B C14B . . 91.65(8) ?
    N2B N1B C1B . . 116.88(13) ?
    N2B N1B C7B . . 121.16(12) ?
    C1B N1B C7B . . 121.74(13) ?
    C13B N2B N1B . . 118.81(13) ?
    C2B C1B C6B . . 119.38(15) ?
    C2B C1B N1B . . 121.00(15) ?
    C6B C1B N1B . . 119.62(14) ?
    C3B C2B C1B . . 119.53(16) ?
    C3B C2B H2B . . 120.2 ?
    C1B C2B H2B . . 120.2 ?
    C2B C3B C4B . . 121.33(16) ?
    C2B C3B H3B . . 119.3 ?
    C4B C3B H3B . . 119.3 ?
    C5B C4B C3B . . 118.76(16) ?
    C5B C4B H4B . . 120.6 ?
    C3B C4B H4B . . 120.6 ?
    C4B C5B C6B . . 120.98(17) ?
    C4B C5B H5B . . 119.5 ?
    C6B C5B H5B . . 119.5 ?
    C5B C6B C1B . . 119.99(16) ?
    C5B C6B H6B . . 120 ?
    C1B C6B H6B . . 120 ?
    C8B C7B C12B . . 120.21(15) ?
    C8B C7B N1B . . 120.15(14) ?
    C12B C7B N1B . . 119.57(14) ?
    C7B C8B C9B . . 119.86(15) ?
    C7B C8B H8B . . 120.1 ?
    C9B C8B H8B . . 120.1 ?
    C10B C9B C8B . . 120.13(15) ?
    C10B C9B H9B . . 119.9 ?
    C8B C9B H9B . . 119.9 ?
    C9B C10B C11B . . 120.04(15) ?
    C9B C10B H10B . . 120 ?
    C11B C10B H10B . . 120 ?
    C12B C11B C10B . . 119.91(16) ?
    C12B C11B H11B . . 120 ?
    C10B C11B H11B . . 120 ?
    C7B C12B C11B . . 119.83(15) ?
    C7B C12B H12B . . 120.1 ?
    C11B C12B H12B . . 120.1 ?
    N2B C13B C14B . . 120.34(15) ?
    N2B C13B H13B . . 119.8 ?
    C14B C13B H13B . . 119.8 ?
    C15B C14B C13B . . 126.43(15) ?
    C15B C14B S1B . . 110.52(12) ?
    C13B C14B S1B . . 123.05(12) ?
    C14B C15B C16B . . 113.16(15) ?
    C14B C15B H15B . . 123.4 ?
    C16B C15B H15B . . 123.4 ?
    C17B C16B C15B . . 112.77(16) ?
    C17B C16B H16B . . 123.6 ?
    C15B C16B H16B . . 123.6 ?
    C16B C17B S1B . . 111.90(13) ?
    C16B C17B H17B . . 124.1 ?
    S1B C17B H17B . . 124.1 ?
loop_
    _geom_torsion_atom_site_label_1
    _geom_torsion_atom_site_label_2
    _geom_torsion_atom_site_label_3
    _geom_torsion_atom_site_label_4
    _geom_torsion_site_symmetry_1
    _geom_torsion_site_symmetry_2
    _geom_torsion_site_symmetry_3
    _geom_torsion_site_symmetry_4
    _geom_torsion
    _geom_torsion_publ_flag
    C1A N1A N2A C13A . . . . 171.50(14) ?
    C7A N1A N2A C13A . . . . -0.8(2) ?
    N2A N1A C1A C2A . . . . 19.8(2) ?
    C7A N1A C1A C2A . . . . -167.71(15) ?
    N2A N1A C1A C6A . . . . -159.52(14) ?
    C7A N1A C1A C6A . . . . 12.9(2) ?
    C6A C1A C2A C3A . . . . 0.2(2) ?
    N1A C1A C2A C3A . . . . -179.22(15) ?
    C1A C2A C3A C4A . . . . -0.2(3) ?
    C2A C3A C4A C5A . . . . 0.2(3) ?
    C3A C4A C5A C6A . . . . -0.1(3) ?
    C4A C5A C6A C1A . . . . 0.0(3) ?
    C2A C1A C6A C5A . . . . 0.0(2) ?
    N1A C1A C6A C5A . . . . 179.33(15) ?
    N2A N1A C7A C8A . . . . 75.1(2) ?
    C1A N1A C7A C8A . . . . -96.82(19) ?
    N2A N1A C7A C12A . . . . -103.95(18) ?
    C1A N1A C7A C12A . . . . 84.1(2) ?
    C12A C7A C8A C9A . . . . -0.5(2) ?
    N1A C7A C8A C9A . . . . -179.57(15) ?
    C7A C8A C9A C10A . . . . -0.1(3) ?
    C8A C9A C10A C11A . . . . 0.4(3) ?
    C9A C10A C11A C12A . . . . 0.0(3) ?
    C8A C7A C12A C11A . . . . 0.9(2) ?
    N1A C7A C12A C11A . . . . 179.96(15) ?
    C10A C11A C12A C7A . . . . -0.6(2) ?
    N1A N2A C13A C14A . . . . -179.61(14) ?
    N2A C13A C14A C15A . . . . 169.63(17) ?
    N2A C13A C14A S1A . . . . -9.3(2) ?
    C17A S1A C14A C15A . . . . -0.57(14) ?
    C17A S1A C14A C13A . . . . 178.54(15) ?
    C13A C14A C15A C16A . . . . -178.07(16) ?
    S1A C14A C15A C16A . . . . 1.0(2) ?
    C14A C15A C16A C17A . . . . -1.0(2) ?
    C15A C16A C17A S1A . . . . 0.6(2) ?
    C14A S1A C17A C16A . . . . 0.00(14) ?
    C1B N1B N2B C13B . . . . 172.48(14) ?
    C7B N1B N2B C13B . . . . -2.2(2) ?
    N2B N1B C1B C2B . . . . 17.7(2) ?
    C7B N1B C1B C2B . . . . -167.66(14) ?
    N2B N1B C1B C6B . . . . -161.46(14) ?
    C7B N1B C1B C6B . . . . 13.2(2) ?
    C6B C1B C2B C3B . . . . -1.4(2) ?
    N1B C1B C2B C3B . . . . 179.43(15) ?
    C1B C2B C3B C4B . . . . -0.1(3) ?
    C2B C3B C4B C5B . . . . 1.5(3) ?
    C3B C4B C5B C6B . . . . -1.3(3) ?
    C4B C5B C6B C1B . . . . -0.3(3) ?
    C2B C1B C6B C5B . . . . 1.6(2) ?
    N1B C1B C6B C5B . . . . -179.22(15) ?
    N2B N1B C7B C8B . . . . 83.36(19) ?
    C1B N1B C7B C8B . . . . -91.07(19) ?
    N2B N1B C7B C12B . . . . -93.54(18) ?
    C1B N1B C7B C12B . . . . 92.03(19) ?
    C12B C7B C8B C9B . . . . -0.2(2) ?
    N1B C7B C8B C9B . . . . -177.12(14) ?
    C7B C8B C9B C10B . . . . 0.3(2) ?
    C8B C9B C10B C11B . . . . -0.3(3) ?
    C9B C10B C11B C12B . . . . 0.0(3) ?
    C8B C7B C12B C11B . . . . 0.0(2) ?
    N1B C7B C12B C11B . . . . 176.93(14) ?
    C10B C11B C12B C7B . . . . 0.1(2) ?
    N1B N2B C13B C14B . . . . -179.59(13) ?
    N2B C13B C14B C15B . . . . 173.46(16) ?
    N2B C13B C14B S1B . . . . -6.5(2) ?
    C17B S1B C14B C15B . . . . -0.43(13) ?
    C17B S1B C14B C13B . . . . 179.51(14) ?
    C13B C14B C15B C16B . . . . -179.54(15) ?
    S1B C14B C15B C16B . . . . 0.40(19) ?
    C14B C15B C16B C17B . . . . -0.1(2) ?
    C15B C16B C17B S1B . . . . -0.2(2) ?
    C14B S1B C17B C16B . . . . 0.35(14) ?
loop_
    _geom_hbond_atom_site_label_D
    _geom_hbond_atom_site_label_H
    _geom_hbond_atom_site_label_A
    _geom_hbond_site_symmetry_A
    _geom_hbond_distance_DH
    _geom_hbond_distance_HA
    _geom_hbond_distance_DA
    _geom_hbond_angle_DHA
    C3A H3A Cg5 1_455 0.95 2.76 3.553(2) 141
    C8A H8A Cg2 2_556 0.95 2.97 3.740(2) 139
    C15B H15B Cg2 2_655 0.95 2.60 3.484(2) 156
    C16A H16A Cg6 2_766 0.95 2.72 3.5725(19) 150
    C16B H16B Cg3 1_554 0.95 2.80 3.659(2) 151
_iucr_refine_instructions_details
;
TITL a36 in P-1
CELL  0.71073   9.8336   9.8665  16.6357  100.290  101.696  109.129
ZERR     4.00   0.0011   0.0009   0.0008    0.006    0.007    0.009
LATT   1
SFAC  C    H    N    S
UNIT  68   56   8    4
MERG   2
MPLA C13A C14A C15A C16A C17A S1A N1A N2A
MPLA C1A C2A C3A C4A C5A C6A
MPLA C1A C2A C3A C4A C5A C6A
MPLA C7A C8A C9A C10A C11A C12A
MPLA C1B C2B C3B C4B C5B C6B
MPLA C7B C8B C9B C10B C11B C12B
MPLA C13B C14B C15B C16B C17B S1B N1B N2B
FMAP   2
PLAN    5
SIZE     0.362   0.511   0.579
ACTA
BOND
BOND   $H
CONF
LIST   4
WPDB  -2
L.S.  10
TEMP  -129.00
WGHT    0.038200    0.418900
FVAR       5.53315
S1A   4    0.459799    0.496878    0.647180    11.00000    0.04303    0.02643 =
         0.03262    0.00904    0.00311    0.01234
N1A   3    0.227252    0.048492    0.468117    11.00000    0.04174    0.02082 =
         0.02063    0.00379    0.00328    0.00955
N2A   3    0.295056    0.183054    0.528482    11.00000    0.02854    0.02264 =
         0.02318    0.00305    0.00615    0.00790
C1A   1    0.149281    0.050172    0.387357    11.00000    0.02509    0.02665 =
         0.01980    0.00549    0.00916    0.01153
C2A   1    0.179078    0.181838    0.362382    11.00000    0.03035    0.02597 =
         0.02625    0.00678    0.00911    0.00952
AFIX  43
H2A   2    0.253541    0.272013    0.399502    11.00000   -1.20000
AFIX   0
C3A   1    0.099589    0.180743    0.283104    11.00000    0.04312    0.03540 =
         0.03011    0.01454    0.01328    0.02105
AFIX  43
H3A   2    0.119941    0.270852    0.266362    11.00000   -1.20000
AFIX   0
C4A   1   -0.009176    0.050186    0.227841    11.00000    0.03595    0.04784 =
         0.02508    0.01040    0.00654    0.02300
AFIX  43
H4A   2   -0.062784    0.050547    0.173568    11.00000   -1.20000
AFIX   0
C5A   1   -0.038530   -0.080044    0.252617    11.00000    0.02867    0.03659 =
         0.02737    0.00087    0.00423    0.01129
AFIX  43
H5A   2   -0.112988   -0.169902    0.215171    11.00000   -1.20000
AFIX   0
C6A   1    0.039818   -0.081121    0.331898    11.00000    0.03009    0.02658 =
         0.02578    0.00471    0.00782    0.00848
AFIX  43
H6A   2    0.018744   -0.171525    0.348348    11.00000   -1.20000
AFIX   0
C7A   1    0.219168   -0.088865    0.488119    11.00000    0.02851    0.02176 =
         0.01832    0.00435    0.00330    0.00832
C8A   1    0.119468   -0.152697    0.531166    11.00000    0.02596    0.03161 =
         0.02954    0.00568    0.00872    0.01022
AFIX  43
H8A   2    0.055085   -0.105990    0.547425    11.00000   -1.20000
AFIX   0
C9A   1    0.113748   -0.284814    0.550493    11.00000    0.03221    0.03114 =
         0.03043    0.01251    0.00811    0.00401
AFIX  43
H9A   2    0.045442   -0.328679    0.580171    11.00000   -1.20000
AFIX   0
C10A  1    0.206889   -0.353049    0.526814    11.00000    0.03370    0.02272 =
         0.03239    0.00737   -0.00504    0.00720
AFIX  43
H10A  2    0.202180   -0.444035    0.539933    11.00000   -1.20000
AFIX   0
C11A  1    0.306856   -0.289400    0.484121    11.00000    0.02966    0.03086 =
         0.03181    0.00074    0.00116    0.01538
AFIX  43
H11A  2    0.370853   -0.336618    0.467852    11.00000   -1.20000
AFIX   0
C12A  1    0.314022   -0.156419    0.464909    11.00000    0.02471    0.02820 =
         0.02349    0.00132    0.00632    0.00569
AFIX  43
H12A  2    0.383503   -0.111906    0.436022    11.00000   -1.20000
AFIX   0
C13A  1    0.352044    0.187048    0.605985    11.00000    0.02913    0.02397 =
         0.02491    0.00707    0.00736    0.01008
AFIX  43
H13A  2    0.347466    0.097396    0.620874    11.00000   -1.20000
AFIX   0
C14A  1    0.423036    0.327295    0.670558    11.00000    0.02280    0.02498 =
         0.02498    0.00531    0.00474    0.00818
C15A  1    0.468184    0.346936    0.756581    11.00000    0.03254    0.02957 =
         0.02581    0.00747    0.00524    0.00731
AFIX  43
H15A  2    0.459053    0.267028    0.782304    11.00000   -1.20000
AFIX   0
C16A  1    0.529827    0.498087    0.803431    11.00000    0.02518    0.03447 =
         0.02380   -0.00138    0.00316    0.00655
AFIX  43
H16A  2    0.564933    0.530347    0.863807    11.00000   -1.20000
AFIX   0
C17A  1    0.533333    0.591174    0.753198    11.00000    0.02930    0.02578 =
         0.04010   -0.00173    0.00373    0.00827
AFIX  43
H17A  2    0.571845    0.696464    0.773834    11.00000   -1.20000
AFIX   0
S1B   4    0.498682    0.032713   -0.125547    11.00000    0.02328    0.04013 =
         0.02844    0.01062    0.00921    0.01185
N1B   3    0.960597    0.284582    0.043265    11.00000    0.01801    0.03427 =
         0.02045    0.00138    0.00309    0.00753
N2B   3    0.820652    0.208621   -0.013464    11.00000    0.02050    0.02425 =
         0.02212    0.00498    0.00308    0.00695
C1B   1    0.967116    0.364666    0.124271    11.00000    0.02616    0.02318 =
         0.01868    0.00766    0.00473    0.01144
C2B   1    0.840184    0.334968    0.153749    11.00000    0.02580    0.02858 =
         0.02582    0.00818    0.00817    0.00793
AFIX  43
H2B   2    0.747109    0.260609    0.119175    11.00000   -1.20000
AFIX   0
C3B   1    0.850765    0.414721    0.233868    11.00000    0.03935    0.03432 =
         0.03139    0.01288    0.01936    0.01756
AFIX  43
H3B   2    0.764041    0.394374    0.253731    11.00000   -1.20000
AFIX   0
C4B   1    0.985383    0.523593    0.285598    11.00000    0.04913    0.02749 =
         0.02544    0.00441    0.01377    0.01735
AFIX  43
H4B   2    0.991892    0.575975    0.340912    11.00000   -1.20000
AFIX   0
C5B   1    1.109820    0.554457    0.255208    11.00000    0.03728    0.02692 =
         0.02682    0.00153    0.00301    0.00836
AFIX  43
H5B   2    1.202161    0.630202    0.289631    11.00000   -1.20000
AFIX   0
C6B   1    1.101982    0.476542    0.175209    11.00000    0.02681    0.02836 =
         0.02529    0.00633    0.00609    0.00970
AFIX  43
H6B   2    1.188440    0.499335    0.155083    11.00000   -1.20000
AFIX   0
C7B   1    1.093744    0.292327    0.018413    11.00000    0.01841    0.02443 =
         0.01737    0.00122    0.00225    0.00576
C8B   1    1.154238    0.397751   -0.022611    11.00000    0.02661    0.02838 =
         0.02674    0.00972    0.00497    0.01168
AFIX  43
H8B   2    1.110327    0.468189   -0.032082    11.00000   -1.20000
AFIX   0
C9B   1    1.278973    0.400382   -0.049847    11.00000    0.02898    0.02933 =
         0.02425    0.00938    0.00782    0.00638
AFIX  43
H9B   2    1.320933    0.473068   -0.077742    11.00000   -1.20000
AFIX   0
C10B  1    1.342513    0.297449   -0.036515    11.00000    0.02174    0.03278 =
         0.02400    0.00087    0.00777    0.00838
AFIX  43
H10B  2    1.427807    0.299230   -0.055452    11.00000   -1.20000
AFIX   0
C11B  1    1.281803    0.191555    0.004500    11.00000    0.02783    0.02577 =
         0.03286    0.00395    0.00527    0.01264
AFIX  43
H11B  2    1.325510    0.120867    0.013699    11.00000   -1.20000
AFIX   0
C12B  1    1.157222    0.189028    0.032055    11.00000    0.02619    0.02182 =
         0.02482    0.00560    0.00559    0.00623
AFIX  43
H12B  2    1.115484    0.116694    0.060207    11.00000   -1.20000
AFIX   0
C13B  1    0.810618    0.147821   -0.090798    11.00000    0.02178    0.02530 =
         0.02336    0.00646    0.00602    0.00886
AFIX  43
H13B  2    0.899116    0.155522   -0.107497    11.00000   -1.20000
AFIX   0
C14B  1    0.665476    0.067963   -0.152287    11.00000    0.02305    0.02261 =
         0.02321    0.00599    0.00734    0.00938
C15B  1    0.638635    0.010358   -0.237724    11.00000    0.02503    0.03208 =
         0.02544    0.00442    0.00725    0.01105
AFIX  43
H15B  2    0.715926    0.017569   -0.264901    11.00000   -1.20000
AFIX   0
C16B  1    0.484339   -0.060900   -0.281380    11.00000    0.03017    0.02839 =
         0.02521    0.00330   -0.00123    0.00916
AFIX  43
H16B  2    0.446987   -0.106383   -0.340901    11.00000   -1.20000
AFIX   0
C17B  1    0.395778   -0.057437   -0.229518    11.00000    0.02169    0.03165 =
         0.03559    0.01126    0.00045    0.00716
AFIX  43
H17B  2    0.289295   -0.099726   -0.248171    11.00000   -1.20000
AFIX   0
HKLF 4
REM  a36 in P-1
REM R1 =  0.0394 for    4856 Fo > 4sig(Fo)  and  0.0486 for all    5672 data
REM    361 parameters refined using      0 restraints
END
;
