# Supplementary material for: (E)-1,1-Diphenyl-2-(thio­phen-2-yl­methyl­idene)hydrazine
Source: Acta Crystallogr Sect E Struct Rep Online. 2013 Dec 21;70(Pt 1):o80. doi: 10.1107/S1600536813033874 (PMC3914106; doi:10.1107/S1600536813033874)
Supplement: Supplementary file 2 [file e-70-00o80-Isup2.hkl]

#
# h,k,l, Fc-squared, Fo-squared, sigma(Fo-squared), status flag
#
data_I
_shelx_title ' a36 in P-1'
_shelx_refln_list_code          4
_shelx_F_calc_maximum      184.89
_exptl_crystal_F_000       584.00
_reflns_d_resolution_high  0.8088

loop_
 _space_group_symop_operation_xyz
 'x, y, z'
 '-x, -y, -z'

_cell_length_a     9.8336
_cell_length_b     9.8665
_cell_length_c    16.6357
_cell_angle_alpha 100.290
_cell_angle_beta  101.696
_cell_angle_gamma 109.129

_shelx_F_squared_multiplier     1.000

loop_
 _refln_index_h
 _refln_index_k
 _refln_index_l
 _refln_F_squared_calc
 _refln_F_squared_meas
 _refln_F_squared_sigma
 _refln_observed_status
   2   0   0       1795.83       1720.92        41.49 o
   3   0   0       3188.08       3064.96        19.48 o
   4   0   0        292.18        276.49         5.97 o
   5   0   0        906.37        908.11        12.14 o
   6   0   0       1911.73       1907.90        17.88 o
   7   0   0         11.38          6.96         1.17 o
   8   0   0         12.86         13.10         3.33 o
   9   0   0         15.06         16.34         2.69 o
  10   0   0         24.28         24.01         4.06 o
  11   0   0          3.47          6.02         4.58 o
 -11   1   0        516.26        518.73        33.95 o
 -10   1   0          9.92         11.30         3.12 o
  -9   1   0        235.27        233.32        12.76 o
  -8   1   0         94.53         95.57         5.10 o
  -7   1   0       1244.68       1206.70        17.04 o
  -6   1   0          1.63          2.33         0.98 o
  -5   1   0         39.84         43.27         2.68 o
  -4   1   0         81.20        101.64         5.21 o
  -3   1   0       1402.63       1408.55        11.71 o
  -2   1   0       5442.01       5210.02        30.17 o
   1   1   0         30.89         30.05         2.67 o
   2   1   0         80.11         85.90         3.78 o
   3   1   0        322.76        321.37         5.91 o
   4   1   0         44.94         46.19         2.64 o
   5   1   0          0.70          3.71         0.83 o
   6   1   0       1420.64       1413.70        18.26 o
   7   1   0        225.41        222.37         7.05 o
   8   1   0        277.17        260.74         9.13 o
   9   1   0        243.60        247.55        13.87 o
  10   1   0        361.55        344.77        26.88 o
 -11   2   0         52.97         51.82         6.81 o
 -10   2   0          3.36          4.02         1.93 o
  -9   2   0         11.04          8.68         2.97 o
  -8   2   0       1379.16       1394.28        19.96 o
  -7   2   0        331.36        332.77         9.06 o
  -6   2   0        525.95        528.62        10.52 o
  -5   2   0        374.49        346.09         6.83 o
  -4   2   0       3966.48       3977.47        29.39 o
  -3   2   0       3170.81       3115.90        25.09 o
  -2   2   0      19059.24      18269.18        55.30 o
  -1   2   0       2822.65       2766.37        27.86 o
   0   2   0       2443.94       2394.06        22.89 o
   1   2   0       3203.43       2952.21        31.61 o
   2   2   0       1123.10       1093.34        12.70 o
   3   2   0        244.93        240.60         5.67 o
   4   2   0        689.22        690.22        11.08 o
   5   2   0          1.30         15.82         1.97 o
   6   2   0         22.85         22.46         2.11 o
   7   2   0        121.34        113.49         5.26 o
   8   2   0         79.04         92.04         6.62 o
   9   2   0          9.86          8.44         5.24 o
  10   2   0          0.18          2.03         2.49 o
 -11   3   0        350.82        379.48        18.75 o
 -10   3   0          7.21          3.82         1.62 o
  -9   3   0         66.06         69.64         8.03 o
  -8   3   0        637.59        658.41        15.90 o
  -7   3   0        157.27        153.31         5.50 o
  -6   3   0         19.84         22.48         1.86 o
  -5   3   0        500.18        541.12         8.74 o
  -4   3   0        112.28        106.28         3.53 o
  -3   3   0          0.05          1.31         0.46 o
  -2   3   0       1437.75       1455.76        18.26 o
   0   3   0         43.63         51.96         3.39 o
   1   3   0          0.92          5.55         2.96 o
   2   3   0         60.35         62.81         2.80 o
   3   3   0        182.13        195.26         5.23 o
   4   3   0        193.90        200.26         5.81 o
   5   3   0          0.40          0.35         0.57 o
   6   3   0        120.82        119.77         5.93 o
   7   3   0        285.50        294.29         9.97 o
   8   3   0         37.39         33.05         7.32 o
   9   3   0        109.50         96.77        14.17 o
 -11   4   0          7.13          8.79         2.89 o
 -10   4   0         86.27         77.43         8.08 o
  -9   4   0          2.61          2.53         1.55 o
  -8   4   0          9.21         10.96         1.77 o
  -7   4   0        504.25        513.03        11.22 o
  -6   4   0         29.42         17.70         1.64 o
  -5   4   0        747.96        787.94        12.08 o
  -4   4   0        133.22        162.88         5.15 o
  -3   4   0         81.83         68.09         4.03 o
  -2   4   0       3347.46       3318.69        25.74 o
  -1   4   0       4096.84       4078.97        45.28 o
   0   4   0        296.34        279.35         7.74 o
   1   4   0         25.33         20.00         2.13 o
   2   4   0        566.65        575.38        13.98 o
   3   4   0         95.80         82.84         3.61 o
   4   4   0        454.04        448.94        15.26 o
   5   4   0        144.92        145.15         5.18 o
   6   4   0         14.14         10.17         1.60 o
   7   4   0          1.80          8.71         4.39 o
   8   4   0        190.31        194.92        19.23 o
 -11   5   0         16.12         10.15         2.44 o
 -10   5   0         82.28         85.64         8.65 o
  -9   5   0        569.15        582.59        16.50 o
  -8   5   0         90.97         98.40         5.35 o
  -7   5   0         53.20         50.67         4.12 o
  -6   5   0        628.50        649.10        11.19 o
  -5   5   0          3.25          3.73         0.97 o
  -4   5   0        247.89        257.54         6.98 o
  -3   5   0        803.22        875.19        13.06 o
  -2   5   0        400.34        410.67        12.34 o
  -1   5   0         39.88         48.05         5.48 o
   0   5   0        150.11        164.11         6.68 o
   1   5   0          0.06          0.99         0.69 o
   2   5   0       2356.84       2416.96        30.59 o
   3   5   0          0.54          0.74         0.59 o
   4   5   0          0.14          0.45         0.38 o
   5   5   0          1.21         -0.87         2.77 o
   6   5   0         68.31         73.03        10.74 o
   7   5   0          2.19          6.00         3.75 o
   8   5   0         26.77         17.37         6.52 o
 -11   6   0        193.53        201.21        20.37 o
 -10   6   0         15.42          6.17         4.11 o
  -9   6   0         40.80         42.61         5.44 o
  -8   6   0          2.09         -0.05         1.48 o
  -7   6   0          0.28         -0.26         1.15 o
  -6   6   0         82.42         87.51         4.77 o
  -5   6   0        210.80        222.33         6.60 o
  -4   6   0          0.69          0.50         0.63 o
  -3   6   0        979.07       1055.93        22.03 o
  -2   6   0        505.58        511.61        18.02 o
  -1   6   0         45.07         33.95         3.43 o
   0   6   0       1028.27       1030.65        20.87 o
   1   6   0       1269.97       1262.60        38.12 o
   2   6   0          3.62          3.90         0.95 o
   3   6   0         22.50         19.48         1.67 o
   4   6   0          1.76          0.84         1.40 o
   5   6   0         18.37         18.47         5.37 o
   6   6   0        242.12        268.82        21.01 o
   7   6   0          0.11          1.58         3.22 o
 -11   7   0         13.48         13.53         4.65 o
 -10   7   0        109.52        105.66         9.46 o
  -9   7   0          0.85         -0.47         1.57 o
  -8   7   0          8.29          7.14         2.15 o
  -7   7   0          0.37          0.43         2.63 o
  -6   7   0         51.44         49.30         3.74 o
  -5   7   0        152.35        148.74         7.07 o
  -4   7   0        695.24        718.77        15.46 o
  -3   7   0        214.46        211.60        10.67 o
  -2   7   0        157.81        141.11         8.59 o
  -1   7   0        729.97        717.04        14.57 o
   0   7   0        519.47        503.53        12.30 o
   1   7   0          0.53          0.43         1.22 o
   2   7   0        210.47        208.34         8.43 o
   3   7   0         70.82         74.18        10.21 o
   4   7   0        231.70        235.33        17.89 o
   5   7   0        168.76        164.64        15.96 o
   6   7   0         19.48         11.33         6.00 o
 -11   8   0          0.05         -1.04         1.71 o
 -10   8   0        160.61        184.91        16.67 o
  -9   8   0         43.72         49.04         8.37 o
  -8   8   0         24.08         21.74         5.67 o
  -7   8   0          7.73          5.67         2.96 o
  -6   8   0          1.13          0.40         1.18 o
  -5   8   0          1.08         -1.49         1.49 o
  -4   8   0          8.16          4.82         2.92 o
  -3   8   0        388.34        370.33        15.21 o
  -2   8   0        537.06        567.37        14.05 o
  -1   8   0         40.25         36.04         3.45 o
   0   8   0        415.36        422.97        13.48 o
   1   8   0        251.44        246.01         9.16 o
   2   8   0         52.37         57.85         6.37 o
   3   8   0         12.93         13.60         4.20 o
   4   8   0        207.84        212.97        18.01 o
   5   8   0          3.21         -0.37         1.98 o
 -10   9   0         14.65         20.62         5.93 o
  -9   9   0          0.01         -0.83         2.14 o
  -8   9   0         26.22         25.67         6.48 o
  -7   9   0         17.74         14.89         5.17 o
  -6   9   0         87.22         88.68        11.31 o
  -5   9   0        390.76        361.98        14.72 o
  -4   9   0        210.49        200.04        17.07 o
  -3   9   0         29.65         26.40         6.02 o
  -2   9   0         50.21         45.04         7.39 o
  -1   9   0         15.32         10.30         2.23 o
   0   9   0       1124.88       1139.61        21.20 o
   1   9   0        196.64        203.18        12.19 o
   2   9   0         67.33         68.36         7.53 o
   3   9   0          3.13          3.66         2.32 o
  -9  10   0          0.10          1.14         1.84 o
  -8  10   0        109.22        127.53        14.39 o
  -7  10   0         56.91         65.02        10.70 o
  -6  10   0         16.27          8.63         3.60 o
  -5  10   0         10.10         14.90         4.97 o
  -4  10   0          0.01         -3.12         3.12 o
  -3  10   0          1.75         -0.13         1.58 o
  -2  10   0         60.14         47.59         5.65 o
  -1  10   0        134.50        141.89        10.00 o
   0  10   0         88.13         99.64         8.71 o
   1  10   0          0.07          1.84         2.37 o
   2  10   0         46.18         40.67         9.81 o
  -8  11   0         49.39         54.70        10.64 o
  -7  11   0         12.62         11.99         4.92 o
  -6  11   0         89.65         77.59        11.91 o
  -5  11   0          8.84          5.72         3.54 o
  -4  11   0         17.00         19.09         3.76 o
  -3  11   0        420.99        485.46        23.15 o
  -2  11   0         54.83         77.13        12.83 o
  -1  11   0        667.61        677.35        38.69 o
   0  11   0         11.19         20.91         6.89 o
   3 -12   1         25.31         15.15         5.35 o
   4 -12   1        311.37        352.80        28.01 o
   5 -12   1         94.58         92.18        14.08 o
   0 -11   1         25.62         32.68         8.89 o
   1 -11   1         27.74         28.38         8.04 o
   2 -11   1         26.26         22.36         7.03 o
   3 -11   1          4.65          1.93         3.87 o
   4 -11   1         15.09         11.73         2.79 o
   5 -11   1         26.05         20.85         6.01 o
   6 -11   1        164.80        134.39        15.98 o
   7 -11   1         28.34         37.17         8.27 o
   8 -11   1         27.52         24.17         6.60 o
  -2 -10   1         49.94         64.36        11.78 o
  -1 -10   1        180.54        192.70        11.93 o
   0 -10   1          3.45          3.76         2.00 o
   1 -10   1        139.92        157.57        10.14 o
   2 -10   1        381.96        428.52        27.54 o
   3 -10   1         48.11         46.86         5.35 o
   4 -10   1          1.54         -0.24         2.01 o
   5 -10   1         52.92         50.70         9.18 o
   6 -10   1          0.59          1.36         2.73 o
   7 -10   1        251.76        237.99        19.83 o
   8 -10   1         25.53         32.55         7.65 o
   9 -10   1         20.18         21.14         6.21 o
  -4  -9   1         10.80          3.81         7.67 o
  -3  -9   1        133.34        126.09        10.08 o
  -2  -9   1         81.83         86.58        10.71 o
  -1  -9   1         82.82         87.57         7.73 o
   0  -9   1          0.41          3.01         1.80 o
   1  -9   1         14.42         11.74         3.10 o
   2  -9   1         52.93         48.57         5.98 o
   3  -9   1         48.85         41.54         7.94 o
   4  -9   1         70.04         73.87        10.25 o
   5  -9   1        106.70        103.34         7.82 o
   6  -9   1         25.09         24.71         6.06 o
   7  -9   1         64.49         65.02         9.85 o
   8  -9   1         99.00        112.41        13.38 o
   9  -9   1          0.90          0.29         1.68 o
  10  -9   1         18.77         15.71         5.50 o
  -5  -8   1         70.53         80.12        11.41 o
  -4  -8   1         11.15         12.14         4.34 o
  -3  -8   1          0.69          0.07         1.90 o
  -2  -8   1          7.27          9.14         2.56 o
  -1  -8   1         23.40         28.20         3.23 o
   0  -8   1         58.31         56.84         4.40 o
   1  -8   1        391.13        410.84        11.62 o
   2  -8   1         36.10         37.91         3.53 o
   3  -8   1        402.04        398.56        22.76 o
   4  -8   1         29.35         23.41         3.43 o
   5  -8   1         52.77         51.26         5.18 o
   6  -8   1       1019.73       1015.73        24.09 o
   7  -8   1        328.45        345.83        21.59 o
   8  -8   1         24.68         31.06         6.66 o
   9  -8   1         31.63         27.44         6.53 o
  10  -8   1         22.66         24.52         6.49 o
  11  -8   1         26.64         25.05         6.76 o
  -6  -7   1         37.66         35.38         7.97 o
  -5  -7   1        368.06        367.54        23.38 o
  -4  -7   1        148.21        141.90        13.44 o
  -3  -7   1          0.88         -0.22         1.19 o
  -2  -7   1        140.85        148.68         7.48 o
  -1  -7   1        770.45        736.93        14.80 o
   0  -7   1         10.41         16.61         2.25 o
   1  -7   1          7.88         12.69         1.97 o
   2  -7   1         42.25         38.43         4.51 o
   3  -7   1        205.49        204.15        10.51 o
   4  -7   1        408.79        430.50        15.36 o
   5  -7   1          7.50          5.58         1.54 o
   6  -7   1        180.73        195.57        10.18 o
   7  -7   1        336.39        358.86        20.49 o
   8  -7   1         17.95         18.91         4.99 o
   9  -7   1          8.44          7.37         2.95 o
  10  -7   1          0.32         -1.37         2.58 o
  11  -7   1          1.60         -3.33         3.33 o
  -7  -6   1         52.13         38.71         8.22 o
  -6  -6   1          9.61          9.57         3.56 o
  -5  -6   1          1.72          2.04         1.69 o
  -4  -6   1        165.93        165.81         5.17 o
  -3  -6   1         30.70         26.85         2.13 o
  -2  -6   1        134.66        125.49         6.35 o
  -1  -6   1       1727.57       1758.77        21.10 o
   0  -6   1         13.55         16.44         4.75 o
   1  -6   1         11.71         11.12         1.96 o
   2  -6   1        184.81        198.00         9.47 o
   3  -6   1         14.65         15.68         1.85 o
   4  -6   1        318.59        303.38         8.14 o
   5  -6   1       2616.25       2720.99        34.16 o
   6  -6   1        107.92        112.01         6.11 o
   7  -6   1        330.75        349.67        11.69 o
   8  -6   1         64.81         55.89         6.22 o
   9  -6   1         77.16         73.05         9.68 o
  10  -6   1          1.25          1.50         3.92 o
  11  -6   1          4.73          5.10         3.55 o
  -8  -5   1         11.67         16.73         6.02 o
  -7  -5   1        284.84        281.26        21.64 o
  -6  -5   1         40.66         38.96         7.52 o
  -5  -5   1        134.56        131.13         5.84 o
  -4  -5   1         22.86         16.84         1.89 o
  -3  -5   1        246.07        280.56         7.71 o
  -2  -5   1         84.48        122.52        12.98 o
  -1  -5   1         13.16         17.67         3.29 o
   0  -5   1        489.30        530.61        17.04 o
   1  -5   1       1367.76       1390.91        29.94 o
   2  -5   1          6.02          6.49         1.51 o
   3  -5   1       1960.01       1967.52        20.81 o
   4  -5   1        880.11        989.86        15.49 o
   5  -5   1          0.17          1.27         0.57 o
   6  -5   1          0.55          0.66         0.82 o
   7  -5   1        153.02        165.60         6.70 o
   8  -5   1         27.94         28.92         3.06 o
   9  -5   1        186.72        185.25         9.40 o
  10  -5   1          0.00         -0.29         2.92 o
  11  -5   1          3.75          6.44         3.70 o
  -9  -4   1         55.11         54.44        10.50 o
  -8  -4   1        370.83        395.69        26.95 o
  -7  -4   1        159.12        162.15        16.00 o
  -6  -4   1         15.01         15.93         2.35 o
  -5  -4   1          1.82          2.86         0.94 o
  -4  -4   1          4.96          3.32         0.66 o
  -3  -4   1         85.16         95.22         4.87 o
  -2  -4   1         53.56         53.04         4.01 o
  -1  -4   1        488.00        493.01        15.25 o
   0  -4   1         13.91         13.45         2.26 o
   1  -4   1         68.05         75.36         6.40 o
   2  -4   1        469.97        485.99        17.25 o
   3  -4   1        246.38        241.31         6.72 o
   4  -4   1         71.24         57.71         3.13 o
   5  -4   1        435.02        424.58         8.14 o
   6  -4   1         16.48         13.96         1.41 o
   7  -4   1         59.38         60.16         3.98 o
   8  -4   1        136.90        145.43         6.58 o
   9  -4   1         87.17         86.58         8.07 o
  10  -4   1         46.88         37.80         5.41 o
  11  -4   1         21.89         22.93         7.31 o
  -9  -3   1         26.34         17.54         6.64 o
  -8  -3   1         13.76         12.37         4.16 o
  -7  -3   1          2.59          0.75         1.79 o
  -6  -3   1          8.07          6.52         1.57 o
  -5  -3   1        343.09        393.64         9.66 o
  -4  -3   1        155.15        151.54         5.48 o
  -3  -3   1          0.02          0.31         0.41 o
  -2  -3   1         28.16         30.83         2.82 o
  -1  -3   1       3455.40       3486.12        24.87 o
   0  -3   1        665.57        663.55        12.65 o
   1  -3   1        319.95        284.38        11.42 o
   2  -3   1       8011.29       7622.38        37.70 o
   3  -3   1        232.68        231.81         4.79 o
   4  -3   1        211.33        243.46         5.47 o
   5  -3   1         17.52         11.94         1.21 o
   6  -3   1        425.84        440.87         8.13 o
   7  -3   1         48.54         48.38         3.10 o
   8  -3   1        409.76        390.03        12.48 o
   9  -3   1         30.19         31.45         6.13 o
  10  -3   1         31.37         26.36         5.90 o
  11  -3   1         29.20         39.58         9.13 o
 -10  -2   1        156.57        191.47        20.20 o
  -9  -2   1          7.62         14.59         4.73 o
  -8  -2   1          1.01          2.10         0.90 o
  -7  -2   1          1.79          2.11         0.89 o
  -6  -2   1         13.48         13.57         1.85 o
  -5  -2   1       2153.35       2252.54        21.81 o
  -4  -2   1          8.81         10.98         1.49 o
  -3  -2   1        118.26        114.54         4.18 o
  -2  -2   1          9.37         11.82         1.16 o
  -1  -2   1         43.14         47.73         2.53 o
   0  -2   1        583.76        616.17         9.07 o
   1  -2   1      11267.79      10935.54        57.56 o
   2  -2   1         55.11         62.60         2.68 o
   3  -2   1        338.98        336.61         6.16 o
   4  -2   1        298.13        310.62         6.04 o
   5  -2   1         14.25         14.49         1.45 o
   6  -2   1         83.95         91.56         4.44 o
   7  -2   1        159.29        186.93         6.87 o
   8  -2   1        631.48        615.10        13.48 o
   9  -2   1         61.22         62.45         6.79 o
  10  -2   1        567.96        560.56        26.61 o
  11  -2   1          7.28         11.61         5.34 o
 -10  -1   1         17.17         15.57         5.93 o
  -9  -1   1          0.08          0.18         1.57 o
  -8  -1   1        261.21        252.35         9.27 o
  -7  -1   1        467.48        448.44        12.41 o
  -6  -1   1        834.15        875.85        13.38 o
  -5  -1   1          8.20         12.75         1.48 o
  -4  -1   1        305.90        319.06         7.27 o
  -3  -1   1       2303.83       2314.40        19.57 o
  -2  -1   1       1095.34       1057.78         9.71 o
  -1  -1   1         98.97         81.13         3.73 o
   2  -1   1       1548.95       1496.09        12.33 o
   3  -1   1       1028.93        998.24        10.30 o
   4  -1   1       1326.91       1290.01        13.39 o
   5  -1   1         17.93         12.03         1.43 o
   6  -1   1        152.94        184.12         6.17 o
   7  -1   1        970.10        942.50        15.19 o
   8  -1   1         51.69         49.77         4.36 o
   9  -1   1        158.79        150.88         7.93 o
  10  -1   1         81.39         85.14        13.25 o
  11  -1   1        163.04        172.48        19.76 o
 -11   0   1          2.96         -0.23         4.01 o
 -10   0   1          3.98          2.23         1.66 o
  -9   0   1       1033.19       1046.88        20.95 o
  -8   0   1         38.37         36.58         3.10 o
  -7   0   1        337.05        313.61         8.61 o
  -6   0   1        469.26        478.70         9.78 o
  -5   0   1       1104.83       1168.85        14.94 o
  -4   0   1        165.43        167.88         5.45 o
  -3   0   1       1032.01       1032.81        11.74 o
  -2   0   1       3987.83       3827.49        23.30 o
   2   0   1         18.06         18.52         1.21 o
   3   0   1         15.12         21.02         2.93 o
   4   0   1        234.04        242.84         5.58 o
   5   0   1        272.74        287.46         6.86 o
   6   0   1        273.85        265.84         6.67 o
   7   0   1         45.20         48.42         3.35 o
   8   0   1        305.76        305.36        10.24 o
   9   0   1        149.71        157.80        10.01 o
  10   0   1          2.31          9.74         5.76 o
 -11   1   1         33.69         35.81         9.29 o
 -10   1   1        142.43        134.23        10.24 o
  -9   1   1          1.86          2.02         1.51 o
  -8   1   1         54.53         57.63         3.99 o
  -7   1   1        157.41        160.18         6.14 o
  -6   1   1         52.39         61.60         3.51 o
  -5   1   1        402.94        452.45         8.62 o
  -4   1   1       1343.98       1381.75        13.31 o
  -3   1   1          8.15         13.44         1.58 o
  -2   1   1       2275.96       2238.88        13.24 o
   1   1   1      20057.75      20129.16        78.25 o
   2   1   1       1536.78       1478.01        19.08 o
   3   1   1         24.74         43.55         2.01 o
   4   1   1        249.92        228.81         6.79 o
   5   1   1         19.10         34.97         2.51 o
   6   1   1        823.42        820.12        12.18 o
   7   1   1        201.02        196.87         7.16 o
   8   1   1         10.65         11.12         1.85 o
   9   1   1         11.39         15.65         5.90 o
  10   1   1          1.39          2.18         3.19 o
 -11   2   1        198.70        208.57        13.71 o
 -10   2   1        367.03        399.64        17.94 o
  -9   2   1          0.09          1.93         1.14 o
  -8   2   1         87.59         85.42         4.88 o
  -7   2   1        504.42        510.42        11.12 o
  -6   2   1        528.55        553.82        10.56 o
  -5   2   1       1044.84       1045.59        11.43 o
  -4   2   1        530.37        538.39         8.00 o
  -3   2   1       2056.24       2184.09        20.34 o
  -2   2   1         25.35         31.20         2.22 o
  -1   2   1       1537.17       1449.88        20.34 o
   0   2   1          0.00          0.15         0.36 o
   1   2   1         72.47         89.84         6.10 o
   2   2   1          2.10          2.02         1.01 o
   3   2   1          3.40         22.13        16.95 o
   4   2   1        235.33        261.45         6.29 o
   5   2   1        474.94        492.62         9.62 o
   6   2   1        217.37        199.91         5.97 o
   7   2   1          9.17         10.48         1.54 o
   8   2   1         17.93         16.05         4.54 o
   9   2   1        130.07        162.22        18.51 o
 -11   3   1         72.23         74.60        11.41 o
 -10   3   1          9.92          4.15         2.56 o
  -9   3   1         48.03         46.29         4.44 o
  -8   3   1         39.44         43.01         4.04 o
  -7   3   1         98.78         92.35         4.14 o
  -6   3   1        610.62        673.31        10.33 o
  -5   3   1        842.53        877.81        11.83 o
  -4   3   1        242.72        213.81        11.60 o
  -3   3   1        145.60        149.34         4.75 o
  -2   3   1        361.65        334.08         7.04 o
  -1   3   1        256.32        234.16         6.71 o
   0   3   1       1310.90       1232.00        14.42 o
   1   3   1         12.74         24.56         1.65 o
   2   3   1       2942.27       3058.46        31.75 o
   3   3   1       1153.17       1406.97        34.46 o
   4   3   1        152.84        149.61         8.57 o
   5   3   1        917.62        786.06       102.63 o
   6   3   1         45.94         46.29         8.06 o
   7   3   1        229.21        250.55        19.96 o
   8   3   1          6.04         12.00         5.02 o
   9   3   1         35.19         34.36         9.07 o
 -11   4   1         59.40         56.46         7.25 o
 -10   4   1         13.56         16.14         3.49 o
  -9   4   1        148.13        143.62         7.88 o
  -8   4   1        107.27        109.03         5.42 o
  -7   4   1       1093.21       1102.90        16.08 o
  -6   4   1        217.40        201.86         6.39 o
  -5   4   1       1242.32       1231.85        15.94 o
  -4   4   1        209.82        194.55         5.57 o
  -3   4   1        106.00         84.93         4.15 o
  -2   4   1        297.99        284.99         7.49 o
  -1   4   1          0.22          0.94         1.14 o
   0   4   1        196.03        203.14         6.73 o
   1   4   1        617.46        654.43        11.32 o
   2   4   1         65.28         64.71         2.42 o
   3   4   1         49.67         61.02         5.31 o
   4   4   1          1.52          0.46         0.86 o
   5   4   1          0.09          5.75         3.17 o
   6   4   1         11.81         11.54         4.20 o
   7   4   1        173.08        176.82        17.46 o
   8   4   1         48.44         49.25        10.41 o
 -11   5   1          9.71          6.85         2.56 o
 -10   5   1         62.73         49.39         7.95 o
  -9   5   1        205.15        190.74         8.61 o
  -8   5   1          0.55         -0.25         1.10 o
  -7   5   1        135.07        134.35         6.52 o
  -6   5   1        113.86        118.54         4.79 o
  -5   5   1         18.19         29.95         2.45 o
  -4   5   1        104.55        117.72         4.95 o
  -3   5   1          0.58          0.66         0.83 o
  -2   5   1         21.76         35.87         2.93 o
  -1   5   1          3.11          0.79         1.19 o
   0   5   1        594.22        578.50        12.78 o
   1   5   1         12.59         25.29         2.45 o
   2   5   1        160.81        148.01         5.52 o
   3   5   1       1155.32       1189.91        24.87 o
   4   5   1        574.01        563.87        26.26 o
   5   5   1        209.92        223.18        17.69 o
   6   5   1        138.84        153.53        15.67 o
   7   5   1         10.15          9.31         3.45 o
 -11   6   1         22.13         26.14         8.15 o
 -10   6   1         44.30         39.28         5.49 o
  -9   6   1        139.57        156.11         8.13 o
  -8   6   1        738.34        742.20        16.82 o
  -7   6   1       1040.16       1080.11        19.52 o
  -6   6   1        254.95        250.49         7.96 o
  -5   6   1        143.15        148.68         5.33 o
  -4   6   1         28.90         29.67         3.11 o
  -3   6   1        748.32        744.79        15.03 o
  -2   6   1         95.68        107.05         6.87 o
  -1   6   1        456.81        480.56        11.30 o
   0   6   1        281.52        293.07         9.87 o
   1   6   1        157.04        154.68         6.97 o
   2   6   1         50.78         46.87         3.45 o
   3   6   1          4.85          9.50         2.91 o
   4   6   1         24.00         23.26         4.98 o
   5   6   1         19.41         27.15         6.53 o
   6   6   1         37.34         32.16         7.71 o
   7   6   1         44.35         49.29        10.17 o
 -11   7   1         53.76         54.40         9.12 o
 -10   7   1         70.02         59.32         7.03 o
  -9   7   1         63.27         71.23        14.02 o
  -8   7   1         15.26         12.76         3.68 o
  -7   7   1        174.19        198.86         8.92 o
  -6   7   1          8.72          6.13         1.81 o
  -5   7   1        238.22        252.33         9.52 o
  -4   7   1        500.71        483.78        19.82 o
  -3   7   1         77.35         83.94         6.74 o
  -2   7   1         37.51         39.54         4.53 o
  -1   7   1       1062.06       1011.05        17.78 o
   0   7   1        287.01        268.89         9.04 o
   1   7   1        232.23        227.16        11.73 o
   2   7   1        583.20        580.69        15.77 o
   3   7   1        343.71        384.53        22.52 o
   4   7   1        224.30        256.60        19.34 o
   5   7   1         39.43         44.39         8.74 o
   6   7   1         16.14         12.47         4.55 o
 -11   8   1         64.08         86.56        11.70 o
 -10   8   1         47.33         45.41         6.29 o
  -9   8   1        124.04        122.04         9.88 o
  -8   8   1        128.39        134.02         9.96 o
  -7   8   1        232.31        242.01        13.08 o
  -6   8   1         24.29         14.04         3.92 o
  -5   8   1        497.18        452.43        16.01 o
  -4   8   1         90.93         81.66        10.23 o
  -3   8   1         40.98         41.98         4.88 o
  -2   8   1        671.24        655.02        15.48 o
  -1   8   1          1.56          1.81         0.91 o
   0   8   1         54.48         50.98         4.21 o
   1   8   1          5.12          2.81         1.23 o
   2   8   1          6.73          3.80         2.82 o
   3   8   1          7.88         11.00         4.46 o
   4   8   1         23.32         24.86         6.61 o
 -10   9   1         17.92         21.51         5.67 o
  -9   9   1          8.47          6.84         3.30 o
  -8   9   1          7.25         12.30         4.41 o
  -7   9   1          0.30         -3.61         3.61 o
  -6   9   1        114.34         98.25        11.92 o
  -5   9   1         98.81        104.75        12.24 o
  -4   9   1         42.37         35.03         7.16 o
  -3   9   1        228.79        251.20        19.62 o
  -2   9   1         34.98         32.95         4.54 o
  -1   9   1        337.05        354.01        11.94 o
   0   9   1        136.97        161.27        10.69 o
   1   9   1         60.49         62.71         6.94 o
   2   9   1         87.23         81.91         8.26 o
   3   9   1        358.35        384.34        24.70 o
  -9  10   1          0.08          2.51         2.97 o
  -8  10   1         66.44         75.97        11.04 o
  -7  10   1          3.00          1.13         2.05 o
  -6  10   1          5.91          4.77         2.36 o
  -5  10   1          0.52          3.69         3.56 o
  -4  10   1         12.83         11.24         4.70 o
  -3  10   1         66.93         69.42         7.10 o
  -2  10   1        225.87        230.17        12.88 o
  -1  10   1          3.38          3.09         1.44 o
   0  10   1         55.22         57.64         9.50 o
   1  10   1         99.99         86.11         8.56 o
   2  10   1          0.34          4.02         4.40 o
  -8  11   1         45.86         32.77         8.02 o
  -7  11   1          0.10         -3.82         3.82 o
  -6  11   1         69.47         53.83        10.14 o
  -5  11   1          5.24         -0.92         3.18 o
  -4  11   1          5.47          3.98         2.33 o
  -3  11   1         11.46         12.73         3.22 o
  -2  11   1         94.39        100.69         8.95 o
  -1  11   1         12.60          9.70         5.75 o
   3 -12   2         24.29         32.41         8.43 o
   4 -12   2         46.15         58.22        11.61 o
   5 -12   2         19.90         14.98         5.87 o
   0 -11   2         47.47         40.19         9.85 o
   1 -11   2          0.22          9.64         4.77 o
   2 -11   2         16.79         12.08         4.21 o
   3 -11   2         43.18         38.80         8.94 o
   4 -11   2         10.93         11.25         5.71 o
   5 -11   2        193.81        186.72        18.99 o
   6 -11   2         10.34         20.39         6.70 o
   7 -11   2        165.60        157.57        17.32 o
   8 -11   2        140.12        158.37        17.77 o
  -2 -10   2        318.00        385.03        29.27 o
  -1 -10   2         31.45         36.10         8.48 o
   0 -10   2          0.04          3.24         1.59 o
   1 -10   2         14.17         13.16         2.60 o
   2 -10   2          4.18          3.26         1.26 o
   3 -10   2          8.63          6.85         1.78 o
   4 -10   2         12.82          9.49         4.44 o
   5 -10   2         24.81         20.20         5.74 o
   6 -10   2         94.35         92.01        12.79 o
   7 -10   2         27.14         23.41         6.33 o
   8 -10   2         15.99          8.00         4.20 o
   9 -10   2         54.23         70.22        11.48 o
  -4  -9   2         69.10         58.81        11.99 o
  -3  -9   2          5.21          7.45         2.53 o
  -2  -9   2        107.59         98.55         9.31 o
  -1  -9   2         68.96         64.82         6.33 o
   0  -9   2        176.59        185.32         8.24 o
   1  -9   2         46.69         50.38         6.50 o
   2  -9   2          6.14          4.24         1.36 o
   3  -9   2         99.28        105.96         7.32 o
   4  -9   2         56.34         55.75         5.44 o
   5  -9   2        529.43        518.66        22.83 o
   6  -9   2         37.22         43.86         5.23 o
   7  -9   2         77.44         78.48        11.06 o
   8  -9   2        467.87        462.42        27.18 o
   9  -9   2        160.15        171.10        17.15 o
  10  -9   2         17.48         15.49         5.56 o
  -5  -8   2        101.80        115.00        13.11 o
  -4  -8   2         90.00        102.70         8.91 o
  -3  -8   2        355.32        361.10        11.08 o
  -2  -8   2          8.53          5.67         1.61 o
  -1  -8   2         11.56         11.63         2.02 o
   0  -8   2        915.69        929.44        17.29 o
   1  -8   2        257.81        255.94         8.89 o
   2  -8   2          4.98          2.50         1.08 o
   3  -8   2         19.16         16.75         2.80 o
   4  -8   2         31.63         32.08         5.54 o
   5  -8   2         26.15         20.91         4.60 o
   6  -8   2         53.08         59.61         5.88 o
   7  -8   2          9.13          5.51         2.47 o
   8  -8   2          0.43         -1.83         3.12 o
   9  -8   2         36.79         35.54         7.81 o
  10  -8   2          8.80          6.48         2.91 o
  -6  -7   2          0.37          0.86         1.80 o
  -5  -7   2        138.86        140.65        13.96 o
  -4  -7   2         28.12         32.16         3.51 o
  -3  -7   2        415.79        449.80        10.38 o
  -2  -7   2       1187.17       1190.91        19.06 o
  -1  -7   2         44.09         42.08         3.54 o
   0  -7   2        176.09        178.59         7.97 o
   1  -7   2        148.51        152.03         6.34 o
   2  -7   2        127.72        124.50         8.26 o
   3  -7   2        858.07        870.16        14.15 o
   4  -7   2        148.48        135.20         6.53 o
   5  -7   2         29.77         28.16         5.52 o
   6  -7   2        410.84        420.41        14.91 o
   7  -7   2        889.97        845.04        32.62 o
   8  -7   2        644.71        664.23        29.74 o
   9  -7   2        376.81        398.54        24.14 o
  10  -7   2         68.41         80.45        11.45 o
  11  -7   2         36.53         45.40         9.17 o
  -7  -6   2         75.82         84.14        12.07 o
  -6  -6   2         19.80         29.15         6.49 o
  -5  -6   2        248.59        249.86         9.26 o
  -4  -6   2        626.28        672.34        13.41 o
  -3  -6   2       1245.55       1245.55        17.77 o
  -2  -6   2        210.51        218.26        12.64 o
  -1  -6   2        109.14        100.76         6.27 o
   0  -6   2        211.55        208.31         7.85 o
   1  -6   2        674.16        733.70        31.36 o
   2  -6   2        247.04        218.80        10.04 o
   3  -6   2        131.87        121.58         4.94 o
   4  -6   2         47.16         54.84         3.94 o
   5  -6   2         17.51         21.45         2.48 o
   6  -6   2         25.81         30.64         3.26 o
   7  -6   2         94.00         97.41        10.88 o
   8  -6   2         86.66         80.61         7.18 o
   9  -6   2          4.18          3.62         2.17 o
  10  -6   2          4.98         -0.40         4.51 o
  11  -6   2          4.14          3.07         4.55 o
  -8  -5   2          7.86         16.04         6.43 o
  -7  -5   2        197.96        223.41        18.84 o
  -6  -5   2         63.73         72.97         5.17 o
  -5  -5   2          8.18          4.76         3.15 o
  -4  -5   2        575.49        602.93        12.30 o
  -3  -5   2        354.29        377.96         9.21 o
  -2  -5   2         55.28         62.94         4.49 o
  -1  -5   2         58.44         69.69         5.82 o
   0  -5   2         88.24         94.81         5.95 o
   1  -5   2       2158.04       2338.07        40.09 o
   2  -5   2         39.91         38.20         5.73 o
   3  -5   2        883.89        914.23        16.54 o
   4  -5   2        343.66        322.71         8.92 o
   5  -5   2       1309.85       1326.86        16.50 o
   6  -5   2       1039.01       1053.98        15.82 o
   7  -5   2        551.26        542.14        14.10 o
   8  -5   2       1267.07       1249.14        28.40 o
   9  -5   2         13.33         11.39         3.13 o
  10  -5   2          2.19          6.06         3.60 o
  11  -5   2        503.30        547.96        33.55 o
  -9  -4   2          4.66          2.88         3.79 o
  -8  -4   2         27.10         31.20         7.68 o
  -7  -4   2        323.44        344.49        18.44 o
  -6  -4   2       1015.06       1052.88        20.28 o
  -5  -4   2       1017.87       1031.05        16.50 o
  -4  -4   2         19.23         14.73         1.84 o
  -3  -4   2         70.54         59.80         3.40 o
  -2  -4   2          2.52          7.34         1.47 o
  -1  -4   2       2119.29       2158.07        43.47 o
   0  -4   2        982.68        982.28        16.03 o
   1  -4   2        539.77        492.55        17.86 o
   2  -4   2          0.37          4.31         3.64 o
   3  -4   2         16.66         19.00         2.32 o
   4  -4   2         59.97         59.79         3.85 o
   5  -4   2          4.16          4.19         1.19 o
   6  -4   2         22.86         17.17         1.65 o
   7  -4   2          1.51          1.78         0.89 o
   8  -4   2       1025.78       1021.16        25.40 o
   9  -4   2        245.77        241.48        19.91 o
  10  -4   2         10.71          9.57         4.39 o
  11  -4   2          0.20         -2.54         3.36 o
  -9  -3   2          1.43         -1.53         1.95 o
  -8  -3   2         68.23         65.13         7.34 o
  -7  -3   2        224.87        238.56        10.57 o
  -6  -3   2         88.76        101.02         6.46 o
  -5  -3   2         73.29         78.07         4.48 o
  -4  -3   2         53.51         51.19         3.35 o
  -3  -3   2        127.79        133.99         4.87 o
  -2  -3   2         95.82        107.48         4.84 o
  -1  -3   2          0.18          2.59         0.67 o
   0  -3   2        804.54        779.83        11.00 o
   1  -3   2      14866.78      13941.79       196.17 o
   2  -3   2       2778.90       2878.74        17.98 o
   3  -3   2       1592.71       1591.71        22.97 o
   4  -3   2        385.78        374.88         7.73 o
   5  -3   2         98.70         85.91         3.39 o
   6  -3   2       1650.32       1690.83        17.89 o
   7  -3   2        187.97        187.84         6.34 o
   8  -3   2         23.72         30.12         4.43 o
   9  -3   2       1226.76       1241.33        45.18 o
  10  -3   2         53.26         54.34        10.80 o
  11  -3   2         60.74         56.42        11.48 o
 -10  -2   2         30.27         28.95         8.30 o
  -9  -2   2         26.19         22.54         7.12 o
  -8  -2   2         92.53         96.38         5.73 o
  -7  -2   2         55.02         50.28         3.91 o
  -6  -2   2       1047.05       1040.82        14.71 o
  -5  -2   2         35.86         37.57         2.56 o
  -4  -2   2          0.20          2.01         0.63 o
  -3  -2   2        792.98        745.25        11.00 o
  -2  -2   2         98.79        102.69         3.50 o
  -1  -2   2         38.82         41.40         2.03 o
   0  -2   2      28893.00      26750.32        94.87 o
   1  -2   2       1193.89       1192.99        13.16 o
   2  -2   2       6755.89       6642.65        30.30 o
   3  -2   2          9.82         11.10         1.36 o
   4  -2   2         42.74         38.77         2.20 o
   5  -2   2        320.19        357.52         7.34 o
   6  -2   2        306.80        334.50         7.84 o
   7  -2   2        110.14        120.17         5.70 o
   8  -2   2        123.02        135.67         7.36 o
   9  -2   2          6.06         11.03         5.76 o
  10  -2   2         30.12         27.30         7.38 o
  11  -2   2          0.70          3.21         4.87 o
 -10  -1   2          3.98          1.13         1.59 o
  -9  -1   2          2.31          0.83         1.88 o
  -8  -1   2         26.37         22.93         2.44 o
  -7  -1   2        260.74        234.91         7.44 o
  -6  -1   2        168.10        167.98         6.00 o
  -5  -1   2        185.17        185.41         5.73 o
  -4  -1   2        448.68        466.14         9.21 o
  -3  -1   2        324.12        323.87         6.78 o
  -2  -1   2        391.00        373.15         6.26 o
  -1  -1   2         30.20         34.87         2.36 o
   1  -1   2          0.98          3.56         0.66 o
   2  -1   2         26.01         25.64         2.42 o
   3  -1   2         10.00         13.24         1.46 o
   4  -1   2         10.00          8.70         1.67 o
   5  -1   2        100.57         94.74         4.13 o
   6  -1   2        673.12        703.94        11.20 o
   7  -1   2         61.02         55.18         3.68 o
   8  -1   2         43.82         41.19         4.97 o
   9  -1   2        249.25        248.92        12.96 o
  10  -1   2        195.67        204.38        20.35 o
  11  -1   2         17.76         12.69         5.99 o
 -11   0   2          1.37          5.69         4.94 o
 -10   0   2          5.93          3.28         3.46 o
  -9   0   2         30.51         29.80         4.50 o
  -8   0   2       1484.12       1495.48        20.33 o
  -7   0   2          6.56          4.93         1.18 o
  -6   0   2        371.96        340.30         7.51 o
  -5   0   2          0.15          1.26         0.61 o
  -4   0   2        891.25        852.96        12.71 o
  -3   0   2       1389.75       1353.00        14.49 o
  -2   0   2      34185.76      32225.91       432.83 o
   1   0   2       1418.77       1414.76        19.00 o
   2   0   2       8448.44       8405.63        30.10 o
   3   0   2        268.88        271.63         6.35 o
   4   0   2        126.66        140.51         4.29 o
   5   0   2        152.18        148.31         4.93 o
   6   0   2        348.31        339.45         8.19 o
   7   0   2          0.70          2.89         4.66 o
   8   0   2         98.09         95.91         7.24 o
   9   0   2          0.12         -1.89         4.09 o
  10   0   2         48.55         53.66        10.78 o
 -11   1   2         55.29         55.61         8.01 o
 -10   1   2          1.48          1.37         2.26 o
  -9   1   2        116.26        108.64         6.85 o
  -8   1   2        254.39        273.91         8.65 o
  -7   1   2        280.95        301.96         8.39 o
  -6   1   2         35.66         37.08         2.68 o
  -5   1   2       3667.78       3809.67        25.85 o
  -4   1   2       2440.04       2444.66        19.40 o
  -3   1   2      20259.31      19490.63        89.37 o
  -2   1   2       3291.76       3113.09        32.88 o
  -1   1   2        188.34        175.86         6.51 o
   0   1   2        383.80        358.19         7.04 o
   1   1   2         54.97         59.30         4.73 o
   2   1   2         12.10         10.17         2.37 o
   3   1   2        948.04       1013.24        15.99 o
   4   1   2        678.13        723.19        12.50 o
   5   1   2        334.91        332.74         9.74 o
   6   1   2         14.19         16.23         4.59 o
   7   1   2         98.61         85.50         5.92 o
   8   1   2        157.23        182.34        17.57 o
   9   1   2         86.86         68.68        11.88 o
  10   1   2         75.19         75.65        13.05 o
 -11   2   2          0.68         -2.10         2.10 o
 -10   2   2         36.14         33.98         5.11 o
  -9   2   2         28.31         21.64         2.94 o
  -8   2   2        172.42        169.63         7.76 o
  -7   2   2        319.39        304.02         8.38 o
  -6   2   2        453.40        403.67         8.83 o
  -5   2   2       3811.25       3999.42        27.63 o
  -4   2   2         73.41         62.15         2.56 o
  -3   2   2       2630.37       2623.23        16.06 o
  -2   2   2       6360.48       6244.84        30.98 o
  -1   2   2        144.76        147.39         6.71 o
   0   2   2       6492.87       6412.16        22.11 o
   1   2   2          5.39          9.74         2.14 o
   2   2   2       2008.14       2133.36        36.41 o
   3   2   2       2874.95       3255.14        50.31 o
   4   2   2        247.12        237.61        10.64 o
   5   2   2        284.98        248.70        12.73 o
   6   2   2         16.52         15.26         5.72 o
   7   2   2        449.27        445.67        26.44 o
   8   2   2         90.69        103.39        13.86 o
   9   2   2         76.11         84.48        13.52 o
 -12   3   2         12.27          3.83         3.78 o
 -11   3   2         83.18         82.71         8.85 o
 -10   3   2         72.20         66.78         7.55 o
  -9   3   2         72.34         68.07         5.28 o
  -8   3   2        583.96        593.67        14.46 o
  -7   3   2       1615.19       1654.86        19.98 o
  -6   3   2         43.09         35.37         2.34 o
  -5   3   2       1919.35       1968.90        19.00 o
  -4   3   2        584.57        573.46         9.42 o
  -3   3   2       1124.12       1108.32        12.75 o
  -2   3   2        479.56        436.92        10.01 o
  -1   3   2         27.63         22.47         2.11 o
   0   3   2         53.14         44.90         2.55 o
   1   3   2         15.79         30.09         5.99 o
   2   3   2          1.88         29.37         7.36 o
   3   3   2         50.13         59.09         7.05 o
   4   3   2          3.83         10.36         2.41 o
   5   3   2          1.37         -1.69         2.17 o
   6   3   2         26.74         27.92         6.11 o
   7   3   2          2.51          2.92         3.23 o
   8   3   2         32.59         30.56         8.12 o
   9   3   2        141.83        127.44        16.78 o
 -12   4   2        128.25        154.48        12.95 o
 -11   4   2         45.80         37.22         5.91 o
 -10   4   2         58.86         52.75        11.78 o
  -9   4   2         27.55         27.68         4.47 o
  -8   4   2        147.10        147.20         6.06 o
  -7   4   2         31.80         27.15         2.74 o
  -6   4   2        178.09        174.86         5.78 o
  -5   4   2        377.08        431.56         9.41 o
  -4   4   2         56.82         50.64         2.84 o
  -3   4   2        845.08        894.99        16.48 o
  -2   4   2         41.93         38.89         2.80 o
  -1   4   2        601.30        582.11        11.87 o
   0   4   2          0.87          1.43         0.79 o
   1   4   2        402.06        411.33         8.62 o
   2   4   2        196.03        169.85         8.59 o
   3   4   2        644.73        666.34        22.30 o
   4   4   2        166.21        150.21        13.22 o
   5   4   2        586.04        540.02        27.01 o
   6   4   2        157.00        166.36        16.05 o
   7   4   2        181.28        186.80        18.35 o
   8   4   2        320.91        336.11        26.45 o
 -12   5   2         40.38         40.16         9.25 o
 -11   5   2        101.40        108.20        14.44 o
 -10   5   2         23.16         26.93         6.98 o
  -9   5   2        579.70        582.65        14.56 o
  -8   5   2         12.65         12.53         1.97 o
  -7   5   2          0.25          0.58         1.56 o
  -6   5   2       2161.18       2222.88        29.29 o
  -5   5   2        884.72        860.16        13.12 o
  -4   5   2       1182.33       1157.85        19.03 o
  -3   5   2        481.11        466.08        10.94 o
  -2   5   2          9.65          6.33         1.23 o
  -1   5   2        291.69        265.68        12.52 o
   0   5   2        715.44        701.63        14.23 o
   1   5   2       1010.88       1014.34        15.49 o
   2   5   2         23.14         24.49         4.92 o
   3   5   2         29.25         23.47         5.55 o
   4   5   2         70.88         88.29        10.74 o
   5   5   2         10.91         10.96         3.72 o
   6   5   2         11.73         15.01         5.12 o
   7   5   2        179.56        146.50        16.81 o
 -11   6   2         17.75         12.36         5.61 o
 -10   6   2        152.83        155.20        13.36 o
  -9   6   2          6.23          6.33         1.61 o
  -8   6   2        258.50        270.67         9.91 o
  -7   6   2         25.76         22.61         2.85 o
  -6   6   2         42.62         45.39         3.35 o
  -5   6   2         10.93         14.46         1.94 o
  -4   6   2         25.37         20.11         2.56 o
  -3   6   2         19.47         26.74         2.92 o
  -2   6   2         48.23         48.85         4.59 o
  -1   6   2        451.84        484.83        11.59 o
   0   6   2        477.60        466.61        14.02 o
   1   6   2        724.55        750.18        14.76 o
   2   6   2        156.93        134.67         7.72 o
   3   6   2        184.30        164.28        14.25 o
   4   6   2         93.00         96.52        11.64 o
   5   6   2        564.52        503.54        28.78 o
   6   6   2        224.50        264.20        21.89 o
 -11   7   2         71.49         67.38         8.14 o
 -10   7   2        100.00         95.41         8.53 o
  -9   7   2         26.70         28.50         4.67 o
  -8   7   2        306.34        326.09        12.19 o
  -7   7   2        537.02        530.82        14.41 o
  -6   7   2       1133.85       1207.60        26.53 o
  -5   7   2        672.23        667.86        15.45 o
  -4   7   2        465.64        467.93        13.17 o
  -3   7   2        234.09        227.88        11.05 o
  -2   7   2       1867.57       1895.62        50.06 o
  -1   7   2          5.90          4.38         1.17 o
   0   7   2        476.81        482.33        20.01 o
   1   7   2         49.08         58.05         4.46 o
   2   7   2        190.76        151.10         4.07 o
   3   7   2         11.87          5.59         1.61 o
   4   7   2         33.33         34.83         7.53 o
   5   7   2         75.88         70.49        11.25 o
 -11   8   2         84.79         76.11        13.47 o
 -10   8   2          0.20         -0.84         3.00 o
  -9   8   2          1.40          2.57         3.01 o
  -8   8   2         55.90         59.99         6.64 o
  -7   8   2          6.49          6.64         3.03 o
  -6   8   2         59.09         61.70         6.32 o
  -5   8   2         53.83         50.45         5.84 o
  -4   8   2        724.58        720.97        29.92 o
  -3   8   2        246.06        255.59        12.56 o
  -2   8   2        830.78        854.64        18.00 o
  -1   8   2        280.64        287.96        10.25 o
   0   8   2        224.89        237.91         9.18 o
   1   8   2         58.51         64.18         9.19 o
   2   8   2         61.25         63.25         9.54 o
   3   8   2        181.47        190.86        17.12 o
   4   8   2        249.23        297.75        22.83 o
 -10   9   2        165.26        181.50        12.66 o
  -9   9   2        187.64        201.08        12.93 o
  -8   9   2        206.53        210.10        13.00 o
  -7   9   2        416.73        436.65        24.61 o
  -6   9   2        764.48        776.20        32.56 o
  -5   9   2         54.10         50.75         8.48 o
  -4   9   2        222.44        232.27        18.42 o
  -3   9   2        392.29        397.99        24.81 o
  -2   9   2        274.10        258.51        10.47 o
  -1   9   2        412.81        441.85        13.57 o
   0   9   2          5.10          7.39         2.37 o
   1   9   2         15.71         13.84         5.13 o
   2   9   2         68.57         59.32         9.49 o
   3   9   2         22.21         13.99         5.91 o
  -9  10   2          0.01         -2.83         2.83 o
  -8  10   2          0.95         -0.92         1.75 o
  -7  10   2          7.89          2.78         1.97 o
  -6  10   2          2.83          3.44         2.79 o
  -5  10   2         17.46         20.13         5.76 o
  -4  10   2         33.60         36.70         8.09 o
  -3  10   2        242.87        260.73        13.94 o
  -2  10   2        111.32        112.86         9.40 o
  -1  10   2         31.78         27.52         4.83 o
   0  10   2        178.95        192.43        24.54 o
   1  10   2          0.43         -1.61         1.61 o
  -8  11   2          1.09          1.24         2.08 o
  -7  11   2         39.84         39.82         8.36 o
  -6  11   2         14.03         25.65         6.93 o
  -5  11   2        231.95        257.45        22.07 o
  -4  11   2        223.28        237.47        25.00 o
  -3  11   2        175.57        199.88        26.37 o
  -2  11   2          8.28          5.63         3.63 o
  -1  11   2         26.27         34.82         7.30 o
   3 -12   3         58.72         73.02        12.67 o
   4 -12   3          1.14          2.98         3.13 o
   5 -12   3         11.55          1.44         2.74 o
  -1 -11   3         31.94         27.74         7.92 o
   0 -11   3         19.85         23.18         7.18 o
   1 -11   3        195.95        240.30        22.75 o
   2 -11   3          0.02         -6.03         6.03 o
   3 -11   3         76.78         76.26        12.02 o
   4 -11   3         19.10         14.54         5.06 o
   5 -11   3          4.59          2.98         2.08 o
   6 -11   3         30.25         33.19         8.02 o
   7 -11   3         53.55         43.80         9.23 o
   8 -11   3         48.32         31.38         7.96 o
  -3 -10   3         21.78         18.48         6.25 o
  -2 -10   3         21.29         30.39         8.28 o
  -1 -10   3         56.64         51.10        10.26 o
   0 -10   3        362.99        387.97        27.50 o
   1 -10   3         35.17         23.81         3.52 o
   2 -10   3        284.66        276.27        11.64 o
   3 -10   3         26.60         14.32         4.38 o
   4 -10   3         74.30         63.41        10.27 o
   5 -10   3         16.40         23.46         6.17 o
   6 -10   3         14.76         17.26         5.65 o
   7 -10   3          5.96          2.96         2.75 o
   8 -10   3         17.90         16.59         5.85 o
   9 -10   3        130.88        130.50        15.82 o
  -4  -9   3          6.70          8.67         4.41 o
  -3  -9   3        212.01        215.69        12.48 o
  -2  -9   3        124.06        148.12         9.58 o
  -1  -9   3          9.98         12.36         2.78 o
   0  -9   3          5.68          1.34         0.99 o
   1  -9   3         26.32         23.32         3.38 o
   2  -9   3        102.60        103.36        15.16 o
   3  -9   3        278.27        284.01        17.09 o
   4  -9   3         64.48         64.78         7.61 o
   5  -9   3          0.26          2.08         2.16 o
   6  -9   3        131.63        139.80         9.21 o
   7  -9   3         65.74         67.29        10.60 o
   8  -9   3        118.63        124.55        14.37 o
   9  -9   3        102.96        113.01        14.35 o
  10  -9   3         48.00         49.00         9.46 o
  -5  -8   3         32.89         34.65         5.21 o
  -4  -8   3         22.54         21.87         3.92 o
  -3  -8   3          6.62          6.56         1.73 o
  -2  -8   3        163.46        165.02         7.54 o
  -1  -8   3        239.53        232.82         8.68 o
   0  -8   3        414.50        423.59        11.24 o
   1  -8   3         34.17         33.07         3.12 o
   2  -8   3          0.82          0.87         2.29 o
   3  -8   3        320.21        334.03        11.58 o
   4  -8   3         41.94         51.02         4.85 o
   5  -8   3         48.42         50.20         5.07 o
   6  -8   3        571.20        533.54        17.40 o
   7  -8   3         75.34         72.66        10.32 o
   8  -8   3         12.59          7.29         3.42 o
   9  -8   3        273.63        290.08        21.79 o
  10  -8   3        165.29        163.87        17.05 o
  -6  -7   3         45.48         48.45         8.52 o
  -5  -7   3        213.09        251.79        18.06 o
  -4  -7   3         57.27         69.51         4.83 o
  -3  -7   3        166.73        166.49         7.33 o
  -2  -7   3        295.63        318.40        12.79 o
  -1  -7   3        188.87        205.11        12.16 o
   0  -7   3         90.78         80.16         4.55 o
   1  -7   3       1178.20       1205.55        24.73 o
   2  -7   3        629.66        599.12        14.65 o
   3  -7   3        698.20        688.75        12.32 o
   4  -7   3         67.20         72.68         5.87 o
   5  -7   3        149.92        150.26         9.71 o
   6  -7   3         92.78         87.40         6.88 o
   7  -7   3          2.86          6.42         3.63 o
   8  -7   3         35.57         32.11         7.03 o
   9  -7   3        204.45        204.26        17.97 o
  10  -7   3         45.39         64.20        10.66 o
  11  -7   3          0.81         -0.86         3.96 o
  -7  -6   3          9.58          7.07         1.56 o
  -6  -6   3        132.56        137.27        13.92 o
  -5  -6   3        433.85        461.54        13.86 o
  -4  -6   3         41.00         39.73         3.50 o
  -3  -6   3        114.07        124.34         8.54 o
  -2  -6   3        239.94        248.98        10.20 o
  -1  -6   3        245.39        263.77        20.18 o
   0  -6   3        202.58        189.81         8.44 o
   1  -6   3        113.83        112.73         6.03 o
   2  -6   3        451.75        439.70         9.53 o
   3  -6   3        210.36        190.00         6.08 o
   4  -6   3          0.47          2.27         1.51 o
   5  -6   3        508.74        509.91        12.60 o
   6  -6   3          1.90          0.67         1.63 o
   7  -6   3         12.13          8.17         2.23 o
   8  -6   3        153.53        158.04        10.41 o
   9  -6   3        815.54        844.87        30.84 o
  10  -6   3        192.92        187.38        12.74 o
  11  -6   3         36.80         42.95         9.67 o
  -8  -5   3         15.54          9.52         4.31 o
  -7  -5   3        175.39        185.09        16.72 o
  -6  -5   3         22.21         27.58         3.44 o
  -5  -5   3         77.23         79.84         4.87 o
  -4  -5   3       1682.91       1704.89        23.37 o
  -3  -5   3        100.67        101.68         4.81 o
  -2  -5   3       1124.71       1101.91        15.36 o
  -1  -5   3       2634.92       2767.42        33.02 o
   0  -5   3         63.81         50.22         3.74 o
   1  -5   3       1371.88       1335.24        33.22 o
   2  -5   3      11497.68      11865.77        51.61 o
   3  -5   3          8.45         16.35         2.27 o
   4  -5   3        102.46         90.01         4.77 o
   5  -5   3         99.71        100.15         4.65 o
   6  -5   3         64.52         59.16         3.82 o
   7  -5   3         14.73         16.05         4.08 o
   8  -5   3        175.13        177.99        10.95 o
   9  -5   3         11.60          9.05         2.45 o
  10  -5   3         30.48         32.70         7.75 o
  11  -5   3         96.66         79.44        13.06 o
  -9  -4   3        189.71        182.29        18.66 o
  -8  -4   3         15.08         24.82         6.97 o
  -7  -4   3         24.77         20.06         3.20 o
  -6  -4   3          3.79          3.78         1.83 o
  -5  -4   3        316.56        317.13        10.90 o
  -4  -4   3          0.59          0.01         0.73 o
  -3  -4   3        150.56        176.45         5.97 o
  -2  -4   3          5.94         11.58         1.81 o
  -1  -4   3         56.40         68.67         8.99 o
   0  -4   3       1228.31       1185.75        14.09 o
   1  -4   3       2774.66       2789.70        18.86 o
   2  -4   3       1590.40       1724.53        45.75 o
   3  -4   3        365.12        380.11         7.99 o
   4  -4   3         61.83         55.04         3.09 o
   5  -4   3          2.31          2.64         0.64 o
   6  -4   3        102.76         96.08         4.37 o
   7  -4   3        127.43        126.36         6.93 o
   8  -4   3       1393.97       1436.45        30.94 o
   9  -4   3         13.16         10.30         4.77 o
  10  -4   3        282.49        272.36        22.61 o
  11  -4   3         52.86         60.67        11.45 o
  -9  -3   3        213.95        222.53        20.41 o
  -8  -3   3        451.07        464.50        16.26 o
  -7  -3   3         58.73         57.67         5.47 o
  -6  -3   3       2022.44       1980.57        29.41 o
  -5  -3   3        209.89        206.18         7.48 o
  -4  -3   3        557.80        527.27        10.89 o
  -3  -3   3       3461.51       3634.80        31.25 o
  -2  -3   3       1080.58       1012.95        13.85 o
  -1  -3   3        190.57        158.38         4.11 o
   0  -3   3       5631.81       5182.75        51.06 o
   1  -3   3       3470.22       3269.58        18.06 o
   2  -3   3         25.87         20.44         1.98 o
   3  -3   3        691.22        653.20        10.48 o
   4  -3   3       2121.30       2153.82        17.18 o
   5  -3   3        423.19        487.81         9.82 o
   6  -3   3          1.75         -0.02         0.62 o
   7  -3   3        521.50        506.54        13.78 o
   8  -3   3         91.06         85.61        11.28 o
   9  -3   3        224.84        217.19        19.28 o
  10  -3   3          4.61          4.27         2.13 o
  11  -3   3         37.92         30.65         8.28 o
 -10  -2   3         88.97        100.73        14.28 o
  -9  -2   3         42.50         38.23         4.99 o
  -8  -2   3         67.64         59.83         4.63 o
  -7  -2   3        979.20        978.69        17.63 o
  -6  -2   3         29.09         32.34         2.71 o
  -5  -2   3         27.39         32.26         2.69 o
  -4  -2   3          0.39          0.88         0.44 o
  -3  -2   3         92.68        111.61         4.59 o
  -2  -2   3         18.27         18.43         1.48 o
  -1  -2   3        362.46        367.55         5.45 o
   0  -2   3       5317.20       5326.40        43.16 o
   1  -2   3        184.29        179.64         3.50 o
   2  -2   3       1077.69       1086.64        11.60 o
   3  -2   3         11.30         20.31         1.65 o
   4  -2   3        176.50        160.64         4.69 o
   5  -2   3        144.25        167.60         5.29 o
   6  -2   3        606.04        597.19        12.14 o
   7  -2   3        925.06        932.47        36.50 o
   8  -2   3        709.24        694.77        20.81 o
   9  -2   3          1.02         -0.87         2.22 o
  10  -2   3        740.54        743.99        38.72 o
  11  -2   3          7.70         -0.13         2.77 o
 -10  -1   3        128.01        131.12        10.06 o
  -9  -1   3          1.19         -4.82         8.54 o
  -8  -1   3          1.84          1.66         1.02 o
  -7  -1   3        487.31        477.72        12.50 o
  -6  -1   3         42.80         36.39         2.84 o
  -5  -1   3       2305.31       2356.98        20.83 o
  -4  -1   3       1287.77       1266.84        13.83 o
  -3  -1   3        249.67        294.80         5.90 o
  -2  -1   3        276.99        300.65         5.81 o
  -1  -1   3       3993.38       3886.19        43.52 o
   0  -1   3       3322.32       3191.61        27.92 o
   1  -1   3      16462.56      15799.15        72.32 o
   2  -1   3          9.57         19.01         2.46 o
   3  -1   3        180.24        187.47         5.69 o
   4  -1   3          6.85          6.70         1.23 o
   5  -1   3        313.04        348.82         9.58 o
   6  -1   3        426.02        435.93        14.06 o
   7  -1   3         14.00         13.69         2.59 o
   8  -1   3         53.85         54.73         5.78 o
   9  -1   3         91.76         99.60        13.53 o
  10  -1   3         14.92         15.46         5.27 o
 -11   0   3        136.83        144.35        11.22 o
 -10   0   3        285.75        302.10        15.49 o
  -9   0   3        144.97        143.11         7.74 o
  -8   0   3          0.06          0.54         1.29 o
  -7   0   3        609.58        620.27        12.04 o
  -6   0   3         52.89         54.13         2.93 o
  -5   0   3        181.69        169.45         5.20 o
  -4   0   3       1647.10       1713.17        20.69 o
  -3   0   3        704.72        755.74        13.54 o
  -2   0   3       2451.22       2437.80        30.56 o
  -1   0   3        175.19        194.98         9.26 o
   0   0   3          3.74          4.55         1.10 o
   1   0   3        410.11        407.88         8.64 o
   2   0   3        209.66        226.60         7.60 o
   3   0   3        324.51        320.50        11.27 o
   4   0   3        143.70        178.34         6.03 o
   5   0   3        397.45        421.52        10.23 o
   6   0   3        256.47        250.14         8.59 o
   7   0   3        125.11        117.79         7.45 o
   8   0   3        571.58        557.40        17.26 o
   9   0   3          7.51          5.59         3.28 o
  10   0   3        221.84        224.39        22.56 o
 -11   1   3         91.70        101.57         9.49 o
 -10   1   3         20.68         23.76         3.99 o
  -9   1   3         44.82         44.53         4.24 o
  -8   1   3         83.09         84.49         4.71 o
  -7   1   3        148.16        150.73         5.91 o
  -6   1   3        148.08        171.74         5.68 o
  -5   1   3         12.19         21.53         1.92 o
  -4   1   3       1775.82       1701.30        20.60 o
  -3   1   3       1517.92       1481.34        27.33 o
  -2   1   3        116.66        105.15         6.55 o
  -1   1   3      14238.17      13700.68        64.49 o
   0   1   3       1235.13       1225.76        11.28 o
   1   1   3       9948.10       9967.65        58.66 o
   2   1   3       2814.57       2854.51        18.67 o
   3   1   3         35.47         70.41         3.28 o
   4   1   3        149.73        150.50         7.72 o
   5   1   3         19.62         15.03         1.64 o
   6   1   3        242.27        239.02         8.92 o
   7   1   3         24.31         22.39         2.95 o
   8   1   3         30.17         29.19         7.15 o
   9   1   3         16.15         19.43         6.42 o
 -11   2   3          4.84          1.79         1.69 o
 -10   2   3        295.52        268.93        15.01 o
  -9   2   3        143.59        137.45         7.31 o
  -8   2   3         35.88         30.07         3.87 o
  -7   2   3          3.97          2.71         1.14 o
  -6   2   3        227.78        241.22         6.65 o
  -5   2   3        326.42        306.28         7.52 o
  -4   2   3       1948.74       2084.96        14.51 o
  -3   2   3        747.39        747.86        10.56 o
  -2   2   3       1263.87       1258.38        23.92 o
  -1   2   3        253.62        230.43         6.32 o
   0   2   3         16.14         26.26         1.59 o
   1   2   3        170.43        226.12        11.38 o
   2   2   3        214.55        233.04        12.84 o
   3   2   3        108.75        128.99        10.49 o
   4   2   3         46.07         46.56         4.87 o
   5   2   3         37.40         33.06         6.38 o
   6   2   3         83.96         96.43        11.56 o
   7   2   3        194.26        199.78        18.08 o
   8   2   3         42.93         28.82         7.19 o
   9   2   3         11.79          2.64         3.65 o
 -12   3   3         18.15         22.78         5.09 o
 -11   3   3         14.04         14.25         3.84 o
 -10   3   3         74.32         72.66         7.94 o
  -9   3   3         32.10         28.27         3.27 o
  -8   3   3          0.18         -0.05         0.94 o
  -7   3   3         51.61         46.89         3.25 o
  -6   3   3        949.04        994.44        13.70 o
  -5   3   3        298.03        336.27         8.74 o
  -4   3   3        561.98        581.72        10.51 o
  -3   3   3        324.81        304.72         8.44 o
  -2   3   3         17.28         13.91         1.91 o
  -1   3   3         54.34         58.80         3.51 o
   0   3   3        248.27        241.31         5.24 o
   1   3   3        146.56        181.20         4.54 o
   2   3   3         73.44         98.41         6.34 o
   3   3   3          9.23         12.99         8.34 o
   4   3   3          0.21          3.82         2.44 o
   5   3   3        212.33        260.09        18.35 o
   6   3   3          0.76          0.00         1.87 o
   7   3   3         13.34         18.55         5.79 o
   8   3   3         21.15         19.63         5.87 o
 -12   4   3         10.58          6.72         2.70 o
 -11   4   3          6.82         -2.16         2.50 o
 -10   4   3        156.47        147.01        15.94 o
  -9   4   3         45.12         40.00         4.43 o
  -8   4   3         19.83         24.28         2.57 o
  -7   4   3         80.48         75.64         4.30 o
  -6   4   3        113.46        108.86         4.43 o
  -5   4   3         14.11         17.68         1.77 o
  -4   4   3        169.36        168.11         7.25 o
  -3   4   3         70.41         68.80         3.94 o
  -2   4   3        214.49        191.57         7.68 o
  -1   4   3         80.90         62.71         3.89 o
   0   4   3          4.33         10.62         1.23 o
   1   4   3        166.71        162.26         5.17 o
   2   4   3        184.46        208.44        13.99 o
   3   4   3          0.62         -0.41         0.99 o
   4   4   3          1.66          3.69         2.71 o
   5   4   3        166.11         94.33        11.93 o
   6   4   3          8.90          9.25         4.27 o
   7   4   3         29.88         26.98         7.27 o
   8   4   3          1.03         -2.84         3.73 o
 -12   5   3          6.51          1.69         2.86 o
 -11   5   3         49.06         77.73        12.49 o
 -10   5   3         89.07         75.84        11.79 o
  -9   5   3        131.88        153.22         7.16 o
  -8   5   3         52.87         54.67         4.09 o
  -7   5   3         21.79         24.50         2.62 o
  -6   5   3         61.95         59.19         3.51 o
  -5   5   3         38.82         33.42         2.69 o
  -4   5   3         95.33         82.60         4.77 o
  -3   5   3        728.65        777.23        14.24 o
  -2   5   3        495.23        515.20        11.18 o
  -1   5   3        503.45        551.54        19.19 o
   0   5   3         17.05         19.27         2.56 o
   1   5   3        221.47        216.39         7.03 o
   2   5   3        136.79        129.88        11.67 o
   3   5   3        230.09        241.84        17.26 o
   4   5   3          6.53          5.32         2.67 o
   5   5   3         30.79         11.62         5.18 o
   6   5   3        168.84        147.52        16.23 o
   7   5   3          0.56          2.84         1.74 o
 -11   6   3          1.75          4.07         3.32 o
 -10   6   3          9.16         12.43         3.46 o
  -9   6   3         46.93         36.17         3.67 o
  -8   6   3        563.56        571.93        13.99 o
  -7   6   3          0.29          2.63         1.10 o
  -6   6   3         11.97         14.58         2.33 o
  -5   6   3         16.79         16.96         2.38 o
  -4   6   3         30.22         23.71         2.77 o
  -3   6   3         79.29         75.91         4.81 o
  -2   6   3       1177.12       1150.01        26.30 o
  -1   6   3        713.09        725.75        16.79 o
   0   6   3        258.65        241.53         9.92 o
   1   6   3         29.42         22.14         2.41 o
   2   6   3        106.24         89.10        10.31 o
   3   6   3          0.15          2.26         1.91 o
   4   6   3         24.39         19.80         5.13 o
   5   6   3          3.38          1.97         2.28 o
   6   6   3         16.86         12.98         5.14 o
 -11   7   3        169.13        173.48        19.81 o
 -10   7   3         81.03         80.62         7.65 o
  -9   7   3         45.62         42.27         5.30 o
  -8   7   3        107.74        117.54         6.70 o
  -7   7   3        213.12        210.19        11.18 o
  -6   7   3         28.88         30.87         4.32 o
  -5   7   3         34.49         38.06         4.56 o
  -4   7   3          5.16          5.07         1.48 o
  -3   7   3        472.22        490.04        13.17 o
  -2   7   3          0.28          1.76         1.16 o
  -1   7   3          0.09          0.24         1.27 o
   0   7   3         44.34         46.68         4.24 o
   1   7   3          1.43          1.83         0.89 o
   2   7   3         16.22         19.29         5.04 o
   3   7   3        145.25        149.87        14.91 o
   4   7   3         47.38         40.50         8.50 o
   5   7   3          9.21          9.07         3.62 o
 -11   8   3         17.11         16.97         6.69 o
 -10   8   3         11.77         11.88         7.13 o
  -9   8   3        115.84        119.31         9.43 o
  -8   8   3         23.74         21.70         3.97 o
  -7   8   3         70.21         71.06         6.92 o
  -6   8   3          4.69          3.20         1.52 o
  -5   8   3        600.22        632.99        20.12 o
  -4   8   3       1679.97       1688.36        46.07 o
  -3   8   3          0.67          2.98         1.50 o
  -2   8   3        278.30        280.78        10.52 o
  -1   8   3        361.86        362.48        11.65 o
   0   8   3        197.49        196.06         9.40 o
   1   8   3        292.12        278.76        19.52 o
   2   8   3          3.27          2.86         2.01 o
   3   8   3         18.11          8.31         3.50 o
   4   8   3          0.02          0.49         1.80 o
 -10   9   3        279.36        299.18        16.02 o
  -9   9   3          5.92          4.45         2.67 o
  -8   9   3          2.39         -1.54         2.17 o
  -7   9   3         34.35         32.65         4.91 o
  -6   9   3         14.93         10.25         2.94 o
  -5   9   3        136.97        119.02        12.96 o
  -4   9   3         11.14          7.69         3.08 o
  -3   9   3         67.30         65.13        10.17 o
  -2   9   3         28.69         30.23         3.67 o
  -1   9   3        112.60        114.78        13.40 o
   0   9   3        100.39         97.79         8.89 o
   1   9   3         90.02         82.79        11.13 o
   2   9   3          0.03         -2.40         3.32 o
  -9  10   3        140.98        151.80        15.25 o
  -8  10   3        114.11        129.46        14.04 o
  -7  10   3        102.96        101.53        12.32 o
  -6  10   3        200.77        192.25        17.61 o
  -5  10   3          4.33          4.14         2.39 o
  -4  10   3        206.11        227.27        19.98 o
  -3  10   3        135.77        124.00         9.97 o
  -2  10   3        342.80        363.73        17.33 o
  -1  10   3         53.32         52.59         7.60 o
   0  10   3        538.50        555.41        25.84 o
   1  10   3        221.84        238.60        15.23 o
  -7  11   3          1.26          3.74         2.13 o
  -6  11   3         32.11         37.65         8.78 o
  -5  11   3         23.13         17.47         6.00 o
  -4  11   3          1.27          3.48         2.07 o
  -3  11   3         20.49         25.87        10.69 o
  -2  11   3         30.96         17.71         3.57 o
   2 -12   4         24.03         28.96         8.80 o
   3 -12   4         27.50         17.55         6.98 o
   4 -12   4          9.57          3.33         2.55 o
   5 -12   4         42.42         36.80         9.79 o
  -1 -11   4         11.35         11.32         6.89 o
   0 -11   4         78.87         91.54        14.06 o
   1 -11   4        125.74        137.90        16.93 o
   2 -11   4         42.66         43.62         9.62 o
   3 -11   4        190.18        188.75        19.44 o
   4 -11   4         58.17         73.41        12.02 o
   5 -11   4        102.65        106.45        14.46 o
   6 -11   4          2.10          3.28         3.02 o
   7 -11   4        132.83        130.11        16.30 o
   8 -11   4         13.86          8.23         4.51 o
  -3 -10   4          0.87          4.08         2.97 o
  -2 -10   4          2.80          9.51         4.94 o
  -1 -10   4        105.88        117.50        15.75 o
   0 -10   4          0.26         -4.34         4.34 o
   1 -10   4        171.89        153.88        16.97 o
   2 -10   4        106.99         99.08        13.33 o
   3 -10   4          3.38          6.45         1.80 o
   4 -10   4        319.59        286.70        22.54 o
   5 -10   4          7.46          8.24         4.50 o
   6 -10   4          5.61          3.89         3.57 o
   7 -10   4         30.36         20.28         6.39 o
   8 -10   4         19.52         18.76         6.89 o
   9 -10   4         64.24         54.25        10.55 o
  -4  -9   4         42.63         39.73         9.67 o
  -3  -9   4         15.06         23.52         7.21 o
  -2  -9   4          3.70          4.98         1.72 o
  -1  -9   4         33.29         36.34         4.11 o
   0  -9   4         36.96         32.62         4.76 o
   1  -9   4        505.10        504.89        13.52 o
   2  -9   4        181.80        174.10         5.87 o
   3  -9   4         72.43         74.99         5.42 o
   4  -9   4          4.75          1.53         2.16 o
   5  -9   4         44.46         48.26         5.05 o
   6  -9   4        432.15        420.67        15.70 o
   7  -9   4        269.34        253.24        20.51 o
   8  -9   4          7.52         14.06         5.04 o
   9  -9   4         97.34        100.92        13.95 o
  10  -9   4         39.39         36.33         9.07 o
  -5  -8   4          4.44          1.48         1.77 o
  -4  -8   4         14.86         17.23         3.47 o
  -3  -8   4         50.31         55.03         4.42 o
  -2  -8   4         25.45         26.13         3.62 o
  -1  -8   4         17.31         15.66         2.54 o
   0  -8   4        261.58        260.18         8.25 o
   1  -8   4        206.64        219.88         7.26 o
   2  -8   4         34.40         33.34         2.43 o
   3  -8   4        237.72        218.85         8.84 o
   4  -8   4        561.95        562.55        15.38 o
   5  -8   4        204.72        192.39        12.65 o
   6  -8   4          0.05         -0.85         5.21 o
   7  -8   4        108.54        102.33        12.43 o
   8  -8   4        242.47        240.23        20.13 o
   9  -8   4         47.22         40.09         8.29 o
  10  -8   4        200.44        207.51        20.18 o
  -6  -7   4         13.50         14.77         3.62 o
  -5  -7   4        341.12        338.52        12.14 o
  -4  -7   4        498.60        504.49        11.49 o
  -3  -7   4        609.79        615.14        14.15 o
  -2  -7   4         21.93         24.39         3.36 o
  -1  -7   4          9.11         10.50         1.97 o
   0  -7   4        228.99        227.17         7.98 o
   1  -7   4         49.24         52.35         3.54 o
   2  -7   4          3.68          1.24         0.70 o
   3  -7   4        206.16        192.68         6.99 o
   4  -7   4          0.43         -0.49         1.32 o
   5  -7   4       1022.78        994.68        21.50 o
   6  -7   4        466.56        446.69        15.53 o
   7  -7   4         18.94         13.03         4.42 o
   8  -7   4         78.53         69.12         7.02 o
   9  -7   4         33.15         39.91         5.97 o
  10  -7   4        114.81        117.51        10.32 o
  -7  -6   4          0.86          1.59         2.89 o
  -6  -6   4        116.48        114.03         7.40 o
  -5  -6   4        825.65        822.77        23.01 o
  -4  -6   4        559.46        586.76        11.87 o
  -3  -6   4         65.03         72.79         3.91 o
  -2  -6   4          0.11          1.69         0.82 o
  -1  -6   4        117.88        110.87         5.63 o
   0  -6   4        413.36        397.39        10.20 o
   1  -6   4          8.62         13.32         1.27 o
   2  -6   4        835.43        818.13        21.88 o
   3  -6   4       1818.79       1768.04        34.45 o
   4  -6   4         99.19        110.76         5.47 o
   5  -6   4         79.08         85.01         5.25 o
   6  -6   4        417.75        421.45        11.97 o
   7  -6   4         14.27         14.19         3.01 o
   8  -6   4         11.98         14.52         3.57 o
   9  -6   4        188.18        203.53        12.75 o
  10  -6   4        164.46        170.57        12.57 o
  11  -6   4         78.98         71.66        12.33 o
  -8  -5   4         61.04         68.83        10.89 o
  -7  -5   4        515.79        569.38        17.12 o
  -6  -5   4         64.30         75.82         6.14 o
  -5  -5   4         25.51         20.60         2.47 o
  -4  -5   4        353.37        359.72         9.83 o
  -3  -5   4          7.39          9.76         1.33 o
  -2  -5   4        101.81        108.04         4.54 o
  -1  -5   4         27.77         19.94         2.11 o
   0  -5   4         35.81         24.85         2.04 o
   1  -5   4       2344.16       2368.91       109.90 o
   2  -5   4        144.53        139.08         8.13 o
   3  -5   4       3541.93       3577.11        49.60 o
   4  -5   4         38.12         35.03         2.51 o
   5  -5   4          7.29          6.09         0.95 o
   6  -5   4        266.36        273.86         8.48 o
   7  -5   4          4.69          3.23         2.61 o
   8  -5   4        161.03        151.25        10.32 o
   9  -5   4         97.39         91.96        11.50 o
  10  -5   4         34.52         31.70         8.07 o
  11  -5   4         20.77         17.71         6.32 o
  -9  -4   4         41.13         35.84         8.18 o
  -8  -4   4        126.92        124.92         8.59 o
  -7  -4   4        189.05        179.14         9.63 o
  -6  -4   4        100.21        104.31         7.10 o
  -5  -4   4        155.96        162.31         6.90 o
  -4  -4   4         21.70         28.35         2.67 o
  -3  -4   4         85.73         85.29         3.74 o
  -2  -4   4        666.26        633.68        10.00 o
  -1  -4   4        582.80        566.13        11.05 o
   0  -4   4       1516.12       1601.74        32.98 o
   1  -4   4       2921.38       2807.59        43.68 o
   2  -4   4        322.16        336.60         7.54 o
   3  -4   4       4214.92       4195.68        30.54 o
   4  -4   4        333.61        305.07         8.34 o
   5  -4   4        207.18        195.33         5.92 o
   6  -4   4         61.07         68.15         3.80 o
   7  -4   4        240.72        246.51        12.30 o
   8  -4   4        497.88        479.69        18.44 o
   9  -4   4         68.26         66.43        10.85 o
  10  -4   4          7.03          5.43         1.77 o
  11  -4   4         18.40         17.30         5.65 o
 -10  -3   4         77.84         91.74        14.38 o
  -9  -3   4        307.05        319.81        23.95 o
  -8  -3   4        341.58        355.37        14.72 o
  -7  -3   4        724.60        762.50        20.08 o
  -6  -3   4        483.80        471.68        12.43 o
  -5  -3   4        247.76        266.38         8.62 o
  -4  -3   4        514.07        521.78        11.00 o
  -3  -3   4        135.11        134.47         4.95 o
  -2  -3   4         44.53         63.69         2.92 o
  -1  -3   4       4775.16       5048.26        17.90 o
   0  -3   4        964.91       1004.50        22.95 o
   1  -3   4       2411.17       2449.74        16.52 o
   2  -3   4         18.31         18.13         1.53 o
   3  -3   4        161.49        162.67         5.44 o
   4  -3   4          3.08          7.23         1.60 o
   5  -3   4        104.68        109.07         4.41 o
   6  -3   4        172.46        186.19         6.22 o
   7  -3   4          0.11          0.25         1.04 o
   8  -3   4         24.61         27.01         6.71 o
   9  -3   4        415.82        421.05        27.18 o
  10  -3   4         28.54         38.01         8.70 o
  11  -3   4         31.31         24.58         7.37 o
 -10  -2   4         13.64          6.34         3.04 o
  -9  -2   4        100.99        105.17         8.51 o
  -8  -2   4        111.89        110.66         6.49 o
  -7  -2   4        193.82        196.77         8.17 o
  -6  -2   4        100.62         86.34         4.47 o
  -5  -2   4        443.71        480.95         9.70 o
  -4  -2   4        472.95        476.52        10.21 o
  -3  -2   4        749.28        693.73        10.86 o
  -2  -2   4       4664.22       4638.91        23.70 o
  -1  -2   4        438.62        463.09         6.43 o
   0  -2   4         29.31         34.34         1.76 o
   1  -2   4       2630.56       2555.16        15.18 o
   2  -2   4        128.70        111.74         4.97 o
   3  -2   4        459.17        417.62         7.84 o
   4  -2   4        524.18        501.22         9.60 o
   5  -2   4       1136.49       1111.38        14.01 o
   6  -2   4        582.70        571.21        12.14 o
   7  -2   4         16.73         17.45         3.13 o
   8  -2   4         67.24         61.32         8.94 o
   9  -2   4          3.79          1.53         1.94 o
  10  -2   4         62.72         65.17        11.55 o
 -11  -1   4        104.63        101.41        14.85 o
 -10  -1   4         16.42         28.87         8.77 o
  -9  -1   4         30.92         34.79         5.09 o
  -8  -1   4        105.03        108.87         5.50 o
  -7  -1   4        112.81        111.23         6.18 o
  -6  -1   4        413.25        397.28         9.52 o
  -5  -1   4         96.93        117.41         4.74 o
  -4  -1   4          4.48          8.37         1.57 o
  -3  -1   4       6054.26       6275.14        31.97 o
  -2  -1   4         15.61         15.36         3.30 o
  -1  -1   4        174.49        174.76         4.57 o
   0  -1   4        270.15        294.30         9.62 o
   1  -1   4        783.64        764.17         9.94 o
   2  -1   4          1.67          5.59         1.73 o
   3  -1   4        936.48       1014.86        14.04 o
   4  -1   4        433.25        473.38        11.62 o
   5  -1   4         26.84         28.39         2.75 o
   6  -1   4        296.55        298.94         9.87 o
   7  -1   4          1.34          0.50         1.26 o
   8  -1   4        152.06        157.29         9.63 o
   9  -1   4         76.77         84.49        12.57 o
  10  -1   4         28.95         39.72         9.92 o
 -11   0   4         55.70         55.91         7.15 o
 -10   0   4          0.90         -1.91         6.34 o
  -9   0   4          3.69          3.86         1.29 o
  -8   0   4         45.37         47.26         3.56 o
  -7   0   4          7.06          6.73         1.34 o
  -6   0   4         59.74         68.88         3.33 o
  -5   0   4        661.66        747.19         9.80 o
  -4   0   4        314.54        366.58        10.30 o
  -3   0   4        646.93        595.09         7.74 o
  -2   0   4        407.31        410.33        13.68 o
  -1   0   4       2507.59       2374.40        13.49 o
   0   0   4       7711.78       8278.54        51.84 o
   1   0   4       2331.06       2348.43        22.85 o
   2   0   4       9472.80       9576.50        52.63 o
   3   0   4        502.57        502.71         9.52 o
   4   0   4        133.78         89.38         4.45 o
   5   0   4        424.08        423.12        10.45 o
   6   0   4        419.85        404.98        12.71 o
   7   0   4        426.33        426.65        14.12 o
   8   0   4         82.15        114.87        14.04 o
   9   0   4        182.71        201.24        20.31 o
  10   0   4         48.57         31.51         9.07 o
 -11   1   4        186.04        239.28        18.13 o
 -10   1   4        217.28        237.83        13.98 o
  -9   1   4        459.57        474.68        13.56 o
  -8   1   4          4.02          2.73         1.64 o
  -7   1   4        556.38        551.54        10.93 o
  -6   1   4       2671.78       2630.15        24.94 o
  -5   1   4       5767.43       5954.36        37.47 o
  -4   1   4        314.85        322.21        25.06 o
  -3   1   4       3674.20       3800.03        46.40 o
  -2   1   4         33.62         42.47         4.62 o
  -1   1   4        566.67        541.79        14.17 o
   0   1   4        178.61        190.57         7.38 o
   1   1   4          0.00          3.43         3.24 o
   2   1   4        135.96        222.65        12.40 o
   3   1   4        406.58        455.04         8.84 o
   4   1   4        209.19        215.22        24.18 o
   5   1   4         44.70         45.30         3.49 o
   6   1   4         11.10          5.57         1.32 o
   7   1   4         16.07         11.66         2.00 o
   8   1   4         84.64         91.54        12.74 o
   9   1   4          8.17          7.01         2.29 o
 -11   2   4          1.09          3.48         2.36 o
 -10   2   4         40.16         32.09         5.07 o
  -9   2   4         70.53         68.14         5.05 o
  -8   2   4        664.62        669.18        14.38 o
  -7   2   4        172.99        177.53         6.03 o
  -6   2   4         10.10         10.51         1.58 o
  -5   2   4       4745.64       4925.70        30.70 o
  -4   2   4       1332.39       1388.24        10.43 o
  -3   2   4        110.97         95.59         3.75 o
  -2   2   4        231.88        212.75        10.26 o
  -1   2   4        139.39        115.39         4.77 o
   0   2   4       5458.25       5543.34        27.83 o
   1   2   4       5533.30       5478.28        29.92 o
   2   2   4        170.49        222.02        13.30 o
   3   2   4       1632.28       1606.88        38.73 o
   4   2   4        792.30        785.75        20.77 o
   5   2   4       1115.09        473.89        25.08 o
   6   2   4        886.49        842.57        35.34 o
   7   2   4         12.73          9.59         3.61 o
   8   2   4         69.12         86.49        13.34 o
   9   2   4        134.58        136.86        17.45 o
 -12   3   4        162.49        186.00        19.22 o
 -11   3   4        356.63        349.80        18.36 o
 -10   3   4        172.51        187.04        12.82 o
  -9   3   4        294.26        290.91        11.59 o
  -8   3   4        269.73        264.61        10.17 o
  -7   3   4        550.17        546.56        13.44 o
  -6   3   4        106.23        125.57         4.53 o
  -5   3   4       3086.91       3179.04        23.78 o
  -4   3   4         18.18         31.66         2.89 o
  -3   3   4        262.30        266.39        15.93 o
  -2   3   4          3.51          6.20         1.46 o
  -1   3   4        256.06        288.17         8.06 o
   0   3   4       1414.05       1567.06        14.18 o
   1   3   4        651.80        661.15        30.45 o
   2   3   4         47.26         61.87         5.45 o
   3   3   4          2.46          1.95         1.33 o
   4   3   4          1.90         18.73         5.19 o
   5   3   4          3.61          7.54         3.77 o
   6   3   4         59.44         68.51        10.57 o
   7   3   4        248.77        220.24        20.20 o
   8   3   4          9.07         11.40         4.79 o
 -12   4   4         61.21         53.76        10.53 o
 -11   4   4         74.88         75.23        12.14 o
 -10   4   4          4.25          0.48         3.61 o
  -9   4   4         12.15         13.42         2.33 o
  -8   4   4        124.64        119.07         5.43 o
  -7   4   4          3.09          4.09         1.06 o
  -6   4   4          4.66          3.67         1.12 o
  -5   4   4         74.23         58.70         4.32 o
  -4   4   4        313.61        288.06         9.48 o
  -3   4   4       1902.99       1984.99        21.12 o
  -2   4   4        324.99        328.07        10.14 o
  -1   4   4        486.50        474.06        11.01 o
   0   4   4         40.40         18.48         1.67 o
   1   4   4       1230.16       1163.26        19.65 o
   2   4   4        565.91        533.43        23.33 o
   3   4   4        985.04        929.12        33.26 o
   4   4   4        713.85        773.02        32.42 o
   5   4   4        899.66        860.61        36.56 o
   6   4   4         76.67        100.31        13.04 o
   7   4   4         85.71         84.54        13.08 o
 -12   5   4          6.51          9.19         2.78 o
 -11   5   4         81.66         66.14        11.52 o
 -10   5   4          2.53         -0.53         3.06 o
  -9   5   4          0.31         -0.63         0.66 o
  -8   5   4        387.29        391.85        10.49 o
  -7   5   4       1289.14       1301.47        18.38 o
  -6   5   4          0.08         -0.84         0.84 o
  -5   5   4          1.86          4.83         1.34 o
  -4   5   4        107.67        119.53         5.79 o
  -3   5   4         80.94         87.04         4.80 o
  -2   5   4        847.14        897.07        17.80 o
  -1   5   4         18.25         17.68         2.19 o
   0   5   4        394.02        405.73        11.02 o
   1   5   4         59.25         52.45         3.18 o
   2   5   4         39.93         49.02         7.62 o
   3   5   4         10.83         10.36         3.87 o
   4   5   4         16.10         29.00         6.68 o
   5   5   4         51.68         38.20         8.50 o
   6   5   4         13.08          0.18         2.58 o
   7   5   4         37.35         47.01         9.94 o
 -11   6   4          0.11         -2.24         2.92 o
 -10   6   4         44.22         48.85         5.54 o
  -9   6   4         17.23         19.50         3.44 o
  -8   6   4         30.56         27.01         2.97 o
  -7   6   4          0.27         -1.19         1.19 o
  -6   6   4        403.60        422.75        14.31 o
  -5   6   4          6.76          6.21         1.57 o
  -4   6   4        306.00        305.54         9.98 o
  -3   6   4        108.15        112.07         5.91 o
  -2   6   4         82.72         79.92         5.67 o
  -1   6   4        533.10        522.66        14.60 o
   0   6   4        573.59        579.60        14.20 o
   1   6   4          1.56          3.25         0.79 o
   2   6   4        634.04        619.36        28.27 o
   3   6   4       1001.90       1000.27        37.84 o
   4   6   4         83.75         80.95        11.65 o
   5   6   4          3.41          3.13         1.83 o
   6   6   4          0.49          1.32         1.45 o
 -11   7   4          4.93          4.61         2.98 o
 -10   7   4        113.09        114.78         8.83 o
  -9   7   4        208.78        179.53        10.79 o
  -8   7   4        189.23        190.03        10.70 o
  -7   7   4         23.27         15.17         2.97 o
  -6   7   4        285.71        305.92        13.16 o
  -5   7   4          4.95          2.85         1.61 o
  -4   7   4        513.27        553.62        14.38 o
  -3   7   4          1.09         -0.53         1.08 o
  -2   7   4        504.20        499.89        16.12 o
  -1   7   4          1.66          0.59         2.40 o
   0   7   4        209.06        211.29         9.13 o
   1   7   4          0.17         -0.21         0.78 o
   2   7   4         46.24         41.95         7.53 o
   3   7   4         31.46         25.55         6.23 o
   4   7   4         29.81         16.94         5.12 o
   5   7   4         77.32         58.99        11.19 o
 -11   8   4         41.14         34.70         8.68 o
 -10   8   4         25.71         13.48         3.30 o
  -9   8   4        189.12        191.51        11.67 o
  -8   8   4         38.51         32.57         4.87 o
  -7   8   4        255.72        263.05        17.52 o
  -6   8   4        288.96        275.66        14.75 o
  -5   8   4         55.95         59.74         8.40 o
  -4   8   4        607.94        636.31        20.11 o
  -3   8   4        231.54        235.22        12.05 o
  -2   8   4        270.97        284.76        10.71 o
  -1   8   4         16.82         12.44         2.35 o
   0   8   4        389.97        428.66        23.91 o
   1   8   4          0.30          4.38         3.10 o
   2   8   4        138.75        149.09        15.26 o
   3   8   4         64.02         57.81         9.96 o
 -10   9   4          0.34          4.04         4.40 o
  -9   9   4        143.16        154.41        12.62 o
  -8   9   4          4.38          8.83         2.71 o
  -7   9   4         41.04         36.31         5.19 o
  -6   9   4        146.01        136.50        10.08 o
  -5   9   4         21.69         15.54         3.39 o
  -4   9   4         86.85         72.30        10.52 o
  -3   9   4        413.25        430.14        26.28 o
  -2   9   4          3.47          2.97         4.39 o
  -1   9   4          0.38         -1.23         1.70 o
   0   9   4         86.09         97.48         9.09 o
   1   9   4         12.13         26.92         7.14 o
   2   9   4          2.62          3.13         1.90 o
  -9  10   4        349.88        433.76        19.58 o
  -8  10   4        112.38        110.54        10.78 o
  -7  10   4          3.02          2.96         1.44 o
  -6  10   4        122.46        136.61        14.81 o
  -5  10   4         69.92         60.70        10.04 o
  -4  10   4         49.05         55.50         9.76 o
  -3  10   4         47.40         38.52         5.67 o
  -2  10   4        136.64        137.57        10.92 o
  -1  10   4          0.01         -1.93         2.56 o
   0  10   4         88.47         90.96         9.58 o
  -7  11   4         32.80         23.96         6.62 o
  -6  11   4         77.23         64.54        11.07 o
  -5  11   4         85.12         85.55        12.88 o
  -4  11   4          3.89         13.79         3.88 o
  -3  11   4          0.38          0.26         2.71 o
   2 -12   5         17.14          6.27         4.79 o
   3 -12   5        129.27        137.78        17.60 o
   4 -12   5        144.87        146.08        18.09 o
   5 -12   5         27.39         26.46         7.83 o
  -1 -11   5         65.14         96.29        15.31 o
   0 -11   5          9.71          7.33         4.18 o
   1 -11   5         25.10         23.53         6.86 o
   2 -11   5          2.16          0.00         2.69 o
   3 -11   5         17.46          9.32         4.73 o
   4 -11   5          1.24         -1.81         3.40 o
   5 -11   5         21.89         15.18         6.51 o
   6 -11   5         33.38         16.09         5.81 o
   7 -11   5          0.28         -2.31         2.31 o
  -3 -10   5          0.00          5.60         2.66 o
  -2 -10   5         10.26          8.50         5.65 o
  -1 -10   5          0.44          1.68         2.11 o
   0 -10   5        240.78        234.39        21.46 o
   1 -10   5        137.73        128.81        15.50 o
   2 -10   5         62.74         61.77        10.42 o
   3 -10   5        500.23        488.83        29.52 o
   4 -10   5        638.57        598.35        32.85 o
   5 -10   5         88.53        110.29        14.11 o
   6 -10   5        232.19        262.29        21.89 o
   7 -10   5        188.68        181.57        18.51 o
   8 -10   5        139.71        144.53        16.98 o
   9 -10   5        125.24        136.32        16.93 o
  -4  -9   5        364.49        353.69        27.51 o
  -3  -9   5          4.66          4.96         1.91 o
  -2  -9   5         32.79         33.33         8.16 o
  -1  -9   5          0.71          0.36         1.12 o
   0  -9   5          9.85          9.83         1.74 o
   1  -9   5        353.09        319.57        12.45 o
   2  -9   5         77.16         67.27         2.98 o
   3  -9   5         28.92         24.03         2.77 o
   4  -9   5         13.91          9.02         1.89 o
   5  -9   5         71.23         62.46         5.61 o
   6  -9   5          5.89          5.52         1.69 o
   7  -9   5         12.68          9.71         4.14 o
   8  -9   5        150.40        140.03        16.31 o
   9  -9   5         95.04         78.30        12.27 o
  -6  -8   5          2.80          6.79         4.51 o
  -5  -8   5          1.82         -2.14         2.14 o
  -4  -8   5        102.46        106.37         6.49 o
  -3  -8   5        148.66        155.86         7.42 o
  -2  -8   5         66.36         75.71         5.73 o
  -1  -8   5          3.55          4.61         1.60 o
   0  -8   5        136.09        138.51         5.74 o
   1  -8   5          1.68          2.93         0.47 o
   2  -8   5       1982.35       1881.18        37.46 o
   3  -8   5        888.26        854.05        15.96 o
   4  -8   5         91.61         84.41         5.72 o
   5  -8   5       1129.54       1151.72        23.45 o
   6  -8   5         70.78         60.36        10.41 o
   7  -8   5        444.35        454.60        26.79 o
   8  -8   5        411.82        394.38        25.95 o
   9  -8   5        119.93        118.21        14.87 o
  10  -8   5         37.11         38.32         9.10 o
  -7  -7   5         58.92         64.33         8.45 o
  -6  -7   5          6.20          5.30         4.77 o
  -5  -7   5         38.98         34.46         3.72 o
  -4  -7   5        454.22        462.39        10.96 o
  -3  -7   5         13.39         14.79         2.82 o
  -2  -7   5         21.75         17.73         6.07 o
  -1  -7   5         19.09         18.08         8.16 o
   0  -7   5          2.48          2.00         0.77 o
   1  -7   5          2.81          1.26         0.29 o
   2  -7   5        582.72        567.12        17.82 o
   3  -7   5         21.12         19.24         2.31 o
   4  -7   5         54.32         56.61         4.73 o
   5  -7   5          1.91          3.91         1.48 o
   6  -7   5        555.41        541.63        18.98 o
   7  -7   5         79.53         86.30         7.37 o
   8  -7   5        157.31        163.96        10.95 o
   9  -7   5         65.14         63.63         7.28 o
  10  -7   5          6.55          3.82         1.97 o
  -7  -6   5         69.53         62.10         7.08 o
  -6  -6   5          6.72          6.53         1.51 o
  -5  -6   5         10.41         27.75         3.42 o
  -4  -6   5        102.48        106.81         5.07 o
  -3  -6   5        120.34        119.01         5.53 o
  -2  -6   5         19.22         21.34         2.68 o
  -1  -6   5          1.92          2.53         2.03 o
   1  -6   5       2394.65       2478.64        50.35 o
   2  -6   5         81.58         81.37         7.33 o
   3  -6   5        418.52        378.52        17.62 o
   4  -6   5        152.51        152.29         5.87 o
   5  -6   5         59.82         58.22         4.09 o
   6  -6   5        136.57        127.05         6.69 o
   7  -6   5        827.37        829.65        22.94 o
   8  -6   5        114.25        121.90         9.58 o
   9  -6   5         48.45         50.96         6.48 o
  10  -6   5         20.06         16.92         4.14 o
  -8  -5   5         15.36          8.45         3.70 o
  -7  -5   5         28.70         28.28         3.91 o
  -6  -5   5       1893.69       1908.79        31.44 o
  -5  -5   5         11.42         10.18         1.58 o
  -4  -5   5        799.89        787.03        13.19 o
  -3  -5   5         13.27          7.97         1.88 o
  -2  -5   5          9.30         16.94         1.68 o
  -1  -5   5         11.40         14.30         4.43 o
   0  -5   5       1506.56       1703.47        38.31 o
   1  -5   5        382.94        390.91        18.21 o
   2  -5   5        347.70        373.75        20.74 o
   3  -5   5         70.22         72.32         3.55 o
   4  -5   5          3.67          2.57         1.03 o
   5  -5   5        579.83        610.51        10.80 o
   6  -5   5         48.98         43.97         3.97 o
   7  -5   5         10.78          9.56         2.54 o
   8  -5   5         19.12         18.39         3.70 o
   9  -5   5        387.49        380.31        17.87 o
  10  -5   5        107.80        119.44        15.18 o
  -9  -4   5         72.46         70.89        11.61 o
  -8  -4   5         55.17         62.39         6.35 o
  -7  -4   5         34.84         23.20         3.55 o
  -6  -4   5        225.32        244.63        11.11 o
  -5  -4   5         34.74         41.05         3.48 o
  -4  -4   5         87.78         91.87         4.26 o
  -3  -4   5         20.70         20.40         1.78 o
  -2  -4   5        346.59        355.28         8.33 o
  -1  -4   5        573.48        596.35         9.21 o
   0  -4   5       3509.08       3877.12        51.97 o
   1  -4   5          0.36         -1.24         2.04 o
   2  -4   5        261.40        279.57         5.82 o
   3  -4   5          0.09          3.17         0.84 o
   4  -4   5        630.79        666.99        11.33 o
   5  -4   5          6.76          4.94         0.75 o
   6  -4   5          0.07         -0.12         0.73 o
   7  -4   5         76.56         66.29         6.60 o
   8  -4   5          2.56          1.91         1.87 o
   9  -4   5         10.59          8.53         4.16 o
  10  -4   5        498.61        532.86        32.49 o
 -10  -3   5          4.15          1.04         1.88 o
  -9  -3   5          0.66          1.64         1.18 o
  -8  -3   5         45.67         45.86         5.36 o
  -7  -3   5        358.22        360.33        14.15 o
  -6  -3   5        196.54        197.70         8.17 o
  -5  -3   5          5.79          7.74         1.60 o
  -4  -3   5        232.48        227.37         7.29 o
  -3  -3   5          0.19          3.33         0.66 o
  -2  -3   5        242.09        247.92         5.57 o
  -1  -3   5        205.09        206.22         4.48 o
   0  -3   5         14.08         12.34         2.58 o
   1  -3   5         23.07         20.52         1.32 o
   2  -3   5         85.56         89.65         3.56 o
   3  -3   5        716.64        715.20        11.87 o
   4  -3   5        769.81        806.96        12.41 o
   5  -3   5        316.47        311.99         7.69 o
   6  -3   5          0.42          1.60         1.29 o
   7  -3   5        434.56        418.22        15.81 o
   8  -3   5         77.47         79.95        11.08 o
   9  -3   5        234.89        234.72        20.63 o
  10  -3   5          0.57          7.41         4.62 o
 -10  -2   5         40.51         39.83         5.70 o
  -9  -2   5        108.18        116.89         9.10 o
  -8  -2   5        108.85        118.26         8.64 o
  -7  -2   5        208.27        203.48         8.53 o
  -6  -2   5         97.60        103.14         4.96 o
  -5  -2   5         84.33         70.64         4.35 o
  -4  -2   5        671.42        664.87        12.28 o
  -3  -2   5        385.10        376.89        10.89 o
  -2  -2   5         89.51         77.32         4.32 o
  -1  -2   5          4.36         14.65         1.74 o
   0  -2   5        162.40        191.60        12.31 o
   1  -2   5        136.82        141.01         4.98 o
   2  -2   5        421.78        447.14         8.56 o
   3  -2   5         13.59         30.96         2.68 o
   4  -2   5        335.15        393.26         8.74 o
   5  -2   5       1109.20       1152.21        16.34 o
   6  -2   5         13.68         15.40         2.77 o
   7  -2   5        111.71        119.00         8.15 o
   8  -2   5        608.94        623.55        20.09 o
   9  -2   5          5.60          9.28         5.31 o
  10  -2   5          1.34          3.81         3.20 o
 -11  -1   5         10.28          9.47         4.39 o
 -10  -1   5         42.59         37.83         5.66 o
  -9  -1   5          0.69          0.57         1.75 o
  -8  -1   5         80.66         80.57         5.41 o
  -7  -1   5         44.71         36.89         3.60 o
  -6  -1   5         31.76         34.91         2.84 o
  -5  -1   5        225.30        250.08         7.11 o
  -4  -1   5        775.64        833.46        11.87 o
  -3  -1   5         21.71         27.94         2.69 o
  -2  -1   5        872.30        852.65         9.43 o
  -1  -1   5        439.75        411.70         9.05 o
   0  -1   5        502.04        452.55         8.84 o
   1  -1   5       3875.41       3842.55        36.01 o
   2  -1   5         49.50         65.88         3.53 o
   3  -1   5       3641.09       3789.79        37.83 o
   4  -1   5        373.30        365.30         8.45 o
   5  -1   5       1373.58       1349.20        17.70 o
   6  -1   5        687.12        687.34        19.16 o
   7  -1   5        781.38        766.80        20.17 o
   8  -1   5          0.35         -0.96         1.24 o
   9  -1   5        171.05        182.14        19.14 o
  10  -1   5          7.96          4.99         3.36 o
 -11   0   5        114.15        124.00        12.26 o
 -10   0   5        517.56        497.58        20.35 o
  -9   0   5         22.86         14.02         2.37 o
  -8   0   5        333.39        348.83        10.91 o
  -7   0   5        186.09        192.64         6.56 o
  -6   0   5        113.59        103.73         3.99 o
  -5   0   5        216.42        193.00         4.83 o
  -4   0   5       6622.64       6912.12        35.34 o
  -3   0   5          0.59          2.69         0.96 o
  -2   0   5       1244.33       1230.11        18.90 o
  -1   0   5         13.10         20.17         1.50 o
   0   0   5         34.56         32.25         3.75 o
   1   0   5        276.52        298.13         8.95 o
   2   0   5        133.32        155.75         7.17 o
   3   0   5          1.90          5.16         1.12 o
   4   0   5         62.96         72.03         4.09 o
   5   0   5          0.41          2.12         0.97 o
   6   0   5        142.80        140.68         7.58 o
   7   0   5         92.58         82.42         6.18 o
   8   0   5        131.84        145.96        16.39 o
   9   0   5          0.89         -3.69         3.69 o
 -11   1   5         82.18         89.95         9.14 o
 -10   1   5         95.48         84.93         8.51 o
  -9   1   5         21.67         22.97         3.58 o
  -8   1   5        545.47        553.95        12.90 o
  -7   1   5        168.06        173.41         5.84 o
  -6   1   5        404.54        433.14         8.06 o
  -5   1   5         38.81         37.38         2.17 o
  -4   1   5          7.86          4.10         2.03 o
  -3   1   5        288.70        278.42        13.32 o
  -2   1   5       1283.60       1265.93        26.10 o
  -1   1   5       3011.69       2941.68        25.40 o
   0   1   5        982.52        939.87        14.44 o
   1   1   5       1337.81       1363.65        17.25 o
   2   1   5       2504.85       2572.97        44.04 o
   3   1   5       5285.36       5374.38        65.95 o
   4   1   5        466.29        460.08         9.36 o
   5   1   5       1523.37       1339.32       184.16 o
   6   1   5          2.41          3.90         2.91 o
   7   1   5        561.62        535.89        30.00 o
   8   1   5         47.17         49.95         9.79 o
   9   1   5          1.11          3.55         2.14 o
 -11   2   5         39.89         57.04        11.32 o
 -10   2   5         21.83         32.42         5.28 o
  -9   2   5        544.65        533.64        14.45 o
  -8   2   5       1523.20       1542.63        22.80 o
  -7   2   5        817.46        798.30        13.04 o
  -6   2   5        817.12        796.22        11.12 o
  -5   2   5        791.61        804.20        26.89 o
  -4   2   5       1657.31       1012.73       331.60 o
  -3   2   5         66.56         58.09         3.06 o
  -2   2   5       1256.49       1237.81        18.54 o
  -1   2   5         77.71         58.80         3.64 o
   0   2   5       1143.58       1106.32        12.24 o
   1   2   5         11.30         31.57         8.78 o
   2   2   5          0.02          0.21         0.31 o
   3   2   5         14.56         20.62         4.83 o
   4   2   5          0.26          1.24         1.35 o
   5   2   5          0.10         11.48         4.52 o
   6   2   5         44.19         32.70         7.30 o
   7   2   5         19.70         23.70         6.46 o
   8   2   5          8.55         13.62         6.46 o
 -12   3   5         50.29         45.71         9.46 o
 -11   3   5         62.82         57.99        10.74 o
 -10   3   5          6.68          9.08         5.17 o
  -9   3   5         13.33         16.91         2.78 o
  -8   3   5         48.57         55.21         4.29 o
  -7   3   5        170.88        158.80         6.57 o
  -6   3   5        167.58        151.51         4.43 o
  -5   3   5         41.65         42.30         5.45 o
  -4   3   5       1441.14       1535.34        18.56 o
  -3   3   5        275.04        273.45         7.23 o
  -2   3   5        773.16        833.20        15.89 o
  -1   3   5       4394.41       4593.62        33.51 o
   0   3   5        564.78        569.32         9.11 o
   1   3   5       2589.41       2583.69        31.18 o
   2   3   5        769.67        758.99        27.46 o
   3   3   5        641.12        645.68        27.07 o
   4   3   5        446.05        413.24        23.23 o
   5   3   5         81.98         71.84        10.45 o
   6   3   5        550.15        538.80        30.28 o
   7   3   5        296.03        311.60        24.66 o
   8   3   5         72.57         70.36        12.55 o
 -12   4   5        219.71        216.64        21.58 o
 -11   4   5        200.99        234.25        21.45 o
 -10   4   5        749.83        757.80        36.69 o
  -9   4   5        243.74        264.33        10.41 o
  -8   4   5        438.93        428.31        12.54 o
  -7   4   5        226.84        229.38         6.60 o
  -6   4   5        542.53        557.75        10.44 o
  -5   4   5        649.62        608.88        13.63 o
  -4   4   5        973.44        976.02        15.19 o
  -3   4   5        114.54        142.38         5.81 o
  -2   4   5         16.22         10.39         1.90 o
  -1   4   5        492.91        474.98        11.41 o
   0   4   5        131.23        118.76         4.40 o
   1   4   5          2.02          9.37         3.14 o
   2   4   5         57.98         62.85         8.43 o
   3   4   5         15.99         18.60         4.77 o
   4   4   5         15.93         14.82         4.88 o
   5   4   5          1.12         13.61         5.10 o
   6   4   5         38.06         35.81         8.46 o
   7   4   5         19.02         26.90         7.10 o
 -12   5   5         29.65         22.03         6.83 o
 -11   5   5         24.60         18.26         6.61 o
 -10   5   5         14.99         14.39         6.12 o
  -9   5   5        165.64        167.28         9.84 o
  -8   5   5        123.30        123.09         5.59 o
  -7   5   5        124.91        127.45         7.18 o
  -6   5   5          5.86          7.16         1.65 o
  -5   5   5        336.71        354.05        10.15 o
  -4   5   5          3.25          8.57         1.83 o
  -3   5   5        513.82        528.90        12.14 o
  -2   5   5        545.15        575.85        14.54 o
  -1   5   5        149.36        156.12         6.91 o
   0   5   5        250.88        265.91         6.94 o
   1   5   5        791.49        744.26        12.32 o
   2   5   5        674.40        669.26        28.93 o
   3   5   5         30.54         26.46         5.80 o
   4   5   5        939.89        878.64        37.47 o
   5   5   5        318.10        325.05        24.20 o
   6   5   5         97.95         81.23        12.62 o
 -11   6   5          0.78         -0.31         3.50 o
 -10   6   5        256.89        273.30        12.35 o
  -9   6   5        376.99        377.90        14.17 o
  -8   6   5        103.29         89.67         6.78 o
  -7   6   5        595.23        607.59        17.17 o
  -6   6   5        172.41        162.29         8.81 o
  -5   6   5         46.29         46.39         4.88 o
  -4   6   5         37.09         34.28         3.79 o
  -3   6   5        366.33        381.97        11.07 o
  -2   6   5        114.71         99.30         6.44 o
  -1   6   5        157.52        149.57         6.27 o
   0   6   5        114.60        123.00         6.54 o
   1   6   5          8.21          9.32         1.39 o
   2   6   5         47.39         49.13         8.51 o
   3   6   5         60.87         52.12         9.00 o
   4   6   5          0.65          2.79         2.53 o
   5   6   5          1.06          0.07         2.18 o
 -11   7   5         17.97         22.95         7.99 o
 -10   7   5        182.88        172.82        18.89 o
  -9   7   5          3.59          4.14         1.81 o
  -8   7   5         91.56        102.80         7.79 o
  -7   7   5         14.59         11.17         6.02 o
  -6   7   5         11.93         11.23         2.88 o
  -5   7   5        108.68         99.69         7.50 o
  -4   7   5         74.30         69.40         6.24 o
  -3   7   5        101.00        106.29         6.21 o
  -2   7   5         49.12         55.42         5.03 o
  -1   7   5        199.70        207.40         9.85 o
   0   7   5         64.93         62.58         4.96 o
   1   7   5        102.12         95.29        11.49 o
   2   7   5          2.71          5.91         3.82 o
   3   7   5         87.01         94.53        12.63 o
   4   7   5        149.83        157.59        17.36 o
 -11   8   5          0.03          2.30         4.06 o
 -10   8   5         27.85         29.86         7.87 o
  -9   8   5         86.98        100.46         8.37 o
  -8   8   5        115.48        119.99         9.05 o
  -7   8   5        550.44        567.77        19.42 o
  -6   8   5        198.26        195.16        11.32 o
  -5   8   5         40.05         42.62         5.44 o
  -4   8   5          0.28          1.42         0.96 o
  -3   8   5        416.67        434.09        13.35 o
  -2   8   5        554.04        590.63        15.76 o
  -1   8   5         66.42         66.40         5.83 o
   0   8   5        204.38        225.57        18.07 o
   1   8   5        313.56        348.66        23.53 o
   2   8   5          0.24          3.08         2.90 o
   3   8   5          1.68          5.22         3.29 o
 -10   9   5          8.78          5.35         2.26 o
  -9   9   5          1.76         -1.25         2.42 o
  -8   9   5        118.97        104.22         9.61 o
  -7   9   5         26.70         24.09         4.89 o
  -6   9   5         23.02         19.58         3.81 o
  -5   9   5        323.77        311.51        15.17 o
  -4   9   5          0.01          1.85         2.65 o
  -3   9   5        129.97        128.11        14.46 o
  -2   9   5        195.43        204.01        22.66 o
  -1   9   5        104.37        121.29        10.17 o
   0   9   5          0.04         -2.86         2.94 o
   1   9   5          0.60          5.34         4.42 o
  -9  10   5         15.40         22.17         7.20 o
  -8  10   5        102.56         91.38         8.91 o
  -7  10   5         30.32         19.88         4.17 o
  -6  10   5         18.41         24.86         6.59 o
  -5  10   5         26.07         24.39         6.61 o
  -4  10   5        246.46        233.21        20.36 o
  -3  10   5          0.44          0.18         3.87 o
  -2  10   5         82.68         80.32        12.09 o
  -1  10   5         41.89         45.90         6.69 o
   0  10   5        107.56        104.56        11.52 o
  -6  11   5          2.89          6.51         4.69 o
  -5  11   5        102.37        111.67        14.79 o
  -4  11   5         50.29         44.71         6.60 o
   3 -12   6         85.12         85.82        13.88 o
   4 -12   6        139.65        112.34        16.12 o
   5 -12   6         17.06         20.12         7.26 o
  -1 -11   6        114.73        109.37        15.59 o
   0 -11   6          0.91          7.52         4.17 o
   1 -11   6         12.42          9.53         4.60 o
   2 -11   6          2.12          2.10         2.71 o
   3 -11   6          2.41         -0.35         3.74 o
   4 -11   6        446.32        419.07        29.23 o
   5 -11   6         24.24         26.72         7.93 o
   6 -11   6          1.19          2.59         2.74 o
   7 -11   6         49.19         70.90        12.34 o
  -3 -10   6        282.54        303.96        26.09 o
  -2 -10   6        276.43        254.17        23.20 o
  -1 -10   6        132.14        161.60        17.92 o
   0 -10   6        235.53        246.59        22.20 o
   1 -10   6         43.30         63.67        11.17 o
   2 -10   6        133.33        115.59        14.91 o
   3 -10   6        197.06        163.73        17.33 o
   4 -10   6        115.40         98.75        13.43 o
   5 -10   6         72.82         58.16        10.08 o
   6 -10   6         36.86         30.96         7.67 o
   7 -10   6         19.22          7.55         4.88 o
   8 -10   6         15.62          7.59         3.79 o
  -4  -9   6          0.56          2.06         2.07 o
  -3  -9   6         14.12         11.67         2.92 o
  -2  -9   6          7.71         14.33         5.55 o
  -1  -9   6          6.96          3.83         3.23 o
   0  -9   6         30.89         38.91         8.10 o
   1  -9   6         58.25         70.16        10.75 o
   2  -9   6        155.36        146.81        15.43 o
   3  -9   6          1.53          0.23         0.55 o
   4  -9   6         30.35         39.28         3.75 o
   5  -9   6          7.33          7.23         3.44 o
   6  -9   6        161.60        173.17        17.11 o
   7  -9   6         36.25         24.74         6.52 o
   8  -9   6         30.56         39.72         9.15 o
   9  -9   6         63.18         66.82        11.49 o
  -6  -8   6         73.78         90.39        13.66 o
  -5  -8   6         10.30         12.35         3.49 o
  -4  -8   6        553.00        562.46        14.76 o
  -3  -8   6        139.54        145.95        12.25 o
  -2  -8   6        102.78        108.53         6.26 o
  -1  -8   6        567.18        531.60        10.88 o
   0  -8   6        151.19        145.53        14.44 o
   1  -8   6         12.77         14.67         3.88 o
   2  -8   6       2038.44       1879.52        51.83 o
   3  -8   6        598.38        519.10        39.51 o
   4  -8   6         84.42         82.28         5.49 o
   5  -8   6        112.29        111.11         7.33 o
   6  -8   6        126.29        133.12        10.65 o
   7  -8   6         84.54        100.35        12.94 o
   8  -8   6         97.91        110.00        13.84 o
   9  -8   6         20.86         18.15         6.24 o
  10  -8   6         50.94         55.01         7.30 o
  -7  -7   6          2.67          8.09         4.58 o
  -6  -7   6          5.65          1.50         3.16 o
  -5  -7   6        275.78        282.16        12.28 o
  -4  -7   6          8.00          7.44         1.39 o
  -3  -7   6        168.67        166.98         8.60 o
  -2  -7   6         54.91         50.35         3.98 o
  -1  -7   6        121.77        129.86         7.17 o
   0  -7   6         40.83         36.98         6.78 o
   1  -7   6        191.55        166.95        14.44 o
   2  -7   6        275.20        283.21        18.61 o
   3  -7   6         76.25         79.92         4.57 o
   4  -7   6        350.01        336.71        11.87 o
   5  -7   6          6.46          5.27         1.67 o
   6  -7   6        338.84        339.69        16.49 o
   7  -7   6        390.81        374.87        15.73 o
   8  -7   6        507.47        534.77        20.13 o
   9  -7   6        486.17        501.48        20.83 o
  10  -7   6        197.31        222.37        14.58 o
  -8  -6   6         51.15         57.99         7.11 o
  -7  -6   6        103.54         96.27         8.62 o
  -6  -6   6        102.11        103.74         6.53 o
  -5  -6   6        519.87        526.18        12.01 o
  -4  -6   6         14.54         15.31         1.87 o
  -3  -6   6        565.50        567.35        11.52 o
  -2  -6   6       1514.15       1481.46        33.51 o
  -1  -6   6         70.63         53.42         5.37 o
   0  -6   6        507.54        465.16        15.95 o
   1  -6   6       2269.39       2466.46        50.82 o
   2  -6   6         17.34          9.38         2.21 o
   3  -6   6       1439.87       1474.93        18.18 o
   4  -6   6         10.54          8.76         1.50 o
   5  -6   6        111.47        112.25         5.76 o
   6  -6   6          3.01          3.15         1.09 o
   7  -6   6        224.26        227.56        12.31 o
   8  -6   6         40.28         40.55         5.62 o
   9  -6   6         38.10         30.39         5.28 o
  10  -6   6         13.44         11.76         5.09 o
  -8  -5   6        251.63        240.10        13.87 o
  -7  -5   6        502.56        512.33        14.89 o
  -6  -5   6        492.66        494.98        13.83 o
  -5  -5   6         72.49         71.95         4.30 o
  -4  -5   6          0.27          6.32         1.86 o
  -3  -5   6        149.74        158.23         5.19 o
  -2  -5   6         55.37         61.30         2.91 o
  -1  -5   6       1111.07       1161.03        32.70 o
   0  -5   6          7.18          4.98         1.31 o
   1  -5   6        595.72        691.84        24.78 o
   2  -5   6       1140.33       1129.81        22.36 o
   3  -5   6        199.29        202.42         6.03 o
   4  -5   6        117.16        112.65         4.33 o
   5  -5   6          1.82          1.50         2.14 o
   6  -5   6          5.34          3.84         0.72 o
   7  -5   6        592.74        600.14        20.20 o
   8  -5   6         22.84         19.30         3.96 o
   9  -5   6        221.31        217.09        19.39 o
  10  -5   6         48.24         39.21         8.49 o
  -9  -4   6         10.71          7.18         3.99 o
  -8  -4   6         75.61         86.48         7.56 o
  -7  -4   6          8.16          2.79         1.19 o
  -6  -4   6         68.77         66.99         4.24 o
  -5  -4   6        837.64        843.51        14.02 o
  -4  -4   6        372.30        358.22         8.32 o
  -3  -4   6        917.00        914.32        11.91 o
  -2  -4   6       3519.92       3831.09        24.26 o
  -1  -4   6         30.41         51.83         4.46 o
   0  -4   6        681.98        650.43        21.80 o
   1  -4   6       2127.10       2095.18        53.18 o
   2  -4   6        331.13        343.92         6.84 o
   3  -4   6          9.17          6.84         1.19 o
   4  -4   6          5.42          6.69         1.14 o
   5  -4   6          4.45          6.29         1.09 o
   6  -4   6         95.43         98.63         5.35 o
   7  -4   6         72.04         76.79         7.12 o
   8  -4   6         25.14         33.10         7.09 o
   9  -4   6          4.37          8.16         3.62 o
  10  -4   6         69.14         56.62        10.53 o
 -10  -3   6         80.14         62.48        11.27 o
  -9  -3   6         43.62         42.55         5.49 o
  -8  -3   6         41.04         40.42         5.02 o
  -7  -3   6         19.06          8.49         4.91 o
  -6  -3   6         41.72         42.18         3.76 o
  -5  -3   6        574.27        594.17        11.23 o
  -4  -3   6        216.05        232.10         6.39 o
  -3  -3   6        288.27        286.97         6.38 o
  -2  -3   6        133.53        126.08         5.09 o
  -1  -3   6          0.04         11.16         2.00 o
   0  -3   6        369.85        374.90         7.85 o
   1  -3   6        404.94        409.32         8.77 o
   2  -3   6          8.44         10.84         1.94 o
   3  -3   6        183.08        202.54         6.67 o
   4  -3   6        897.64       1048.71        14.78 o
   5  -3   6        152.51        157.04         5.63 o
   6  -3   6         63.82         56.96         4.65 o
   7  -3   6        256.03        265.37        12.84 o
   8  -3   6        400.55        427.17        26.19 o
   9  -3   6          0.59          1.01         2.11 o
  10  -3   6         20.50         16.97         5.27 o
 -10  -2   6         93.11         97.59         9.04 o
  -9  -2   6         69.07         62.32         6.72 o
  -8  -2   6         47.58         39.57         7.82 o
  -7  -2   6         20.07         18.09         3.24 o
  -6  -2   6        629.90        651.83        14.71 o
  -5  -2   6        174.03        149.74         5.35 o
  -4  -2   6       3059.84       3378.91        43.24 o
  -3  -2   6        240.68        286.34         7.15 o
  -2  -2   6        120.86        100.09         3.32 o
  -1  -2   6       1734.07       1657.55        29.74 o
   0  -2   6        600.33        585.70         8.86 o
   1  -2   6         20.62         23.10         1.83 o
   2  -2   6          2.78          7.27         1.06 o
   3  -2   6       1843.84       1990.22        21.94 o
   4  -2   6        145.90        173.55         6.05 o
   5  -2   6         24.59         39.15         4.92 o
   6  -2   6         10.25         10.87         2.27 o
   7  -2   6         14.73         11.88         3.02 o
   8  -2   6          3.24          1.73         1.19 o
   9  -2   6         31.28         31.73         8.09 o
  10  -2   6        222.93        216.38        21.99 o
 -11  -1   6        145.50        159.64        12.15 o
 -10  -1   6          7.60          9.19         3.36 o
  -9  -1   6         20.07         18.04         3.44 o
  -8  -1   6         72.63         79.42         5.36 o
  -7  -1   6        528.36        538.31        14.17 o
  -6  -1   6        153.98        146.39         6.08 o
  -5  -1   6        211.48        255.22         5.99 o
  -4  -1   6         59.16         65.09         2.99 o
  -3  -1   6        464.54        458.50         8.02 o
  -2  -1   6        613.25        624.35         9.99 o
  -1  -1   6        187.55        175.03         4.92 o
   0  -1   6        344.77        330.42         6.95 o
   1  -1   6         24.16         31.89         2.97 o
   2  -1   6        421.71        463.19        10.08 o
   3  -1   6         66.23         69.49         4.32 o
   4  -1   6        708.26        738.16        12.46 o
   5  -1   6          8.15          7.45         1.49 o
   6  -1   6        319.85        324.11        12.59 o
   7  -1   6        186.80        184.89        10.00 o
   8  -1   6         28.46         16.19         4.72 o
   9  -1   6        284.68        298.83        24.86 o
 -11   0   6         16.34         18.37         4.39 o
 -10   0   6         18.17         17.64         3.79 o
  -9   0   6         10.56         11.45         4.34 o
  -8   0   6         71.39         73.31         4.74 o
  -7   0   6         10.83          9.36         1.50 o
  -6   0   6         33.64         32.83         2.35 o
  -5   0   6        183.29        195.10        10.74 o
  -4   0   6         49.06         73.37         5.18 o
  -3   0   6        143.94        121.99         9.28 o
  -2   0   6        486.43        457.40         7.89 o
  -1   0   6        175.35        170.78         4.78 o
   0   0   6        996.47       1047.24        13.20 o
   1   0   6         44.45         66.71         4.60 o
   2   0   6       3340.83       3743.14        37.38 o
   3   0   6        188.10        204.08         9.56 o
   4   0   6        211.57        197.26         6.34 o
   5   0   6          4.91         16.75         7.61 o
   6   0   6          2.26          2.14         1.72 o
   7   0   6         46.61         47.64         9.52 o
   8   0   6        321.43        302.92        23.94 o
   9   0   6         10.72         28.92         8.35 o
 -11   1   6         23.30          9.56         3.31 o
 -10   1   6        214.64        206.22        13.28 o
  -9   1   6        119.42        126.79         6.33 o
  -8   1   6        368.51        351.42        10.51 o
  -7   1   6        154.53        141.61         9.15 o
  -6   1   6       1322.03       1272.18        23.74 o
  -5   1   6        255.97        300.45        16.60 o
  -4   1   6        241.91        243.73        14.00 o
  -3   1   6         34.07         34.58         5.04 o
  -2   1   6        214.53        201.81         6.22 o
  -1   1   6        347.96        316.14         7.14 o
   0   1   6        329.16        340.58        20.27 o
   1   1   6        131.47        140.86         6.88 o
   2   1   6        535.24        536.58        15.08 o
   3   1   6        105.78        114.25         4.71 o
   4   1   6         21.48         16.64         2.14 o
   5   1   6          0.28          0.23         0.64 o
   6   1   6        238.20        205.60        11.86 o
   7   1   6          3.20         10.98         4.79 o
   8   1   6          1.27          0.19         1.86 o
   9   1   6         44.54         36.86         9.49 o
 -11   2   6         90.67         93.39        13.47 o
 -10   2   6        356.40        396.23        25.90 o
  -9   2   6        642.00        601.76        24.53 o
  -8   2   6          0.79          1.59         0.83 o
  -7   2   6         35.19         35.70         3.54 o
  -6   2   6        644.25        605.66        25.52 o
  -5   2   6         15.91          7.71         2.43 o
  -4   2   6        101.39         99.82         9.18 o
  -3   2   6        703.62        722.36        22.86 o
  -2   2   6          0.21          1.34         0.67 o
  -1   2   6        822.52        867.26        14.96 o
   0   2   6       2097.89       2273.14        24.67 o
   1   2   6        116.95        130.32         5.56 o
   2   2   6       2323.15       2201.74        56.14 o
   3   2   6          6.13          6.82         6.04 o
   4   2   6         15.33         13.55         4.10 o
   5   2   6         18.53         21.87         6.26 o
   6   2   6        256.73        208.78        18.68 o
   7   2   6        296.60        245.68        21.71 o
   8   2   6         11.10          7.97         5.05 o
 -12   3   6          0.22          3.23         5.49 o
 -11   3   6         19.93         20.76         6.67 o
 -10   3   6         35.53         55.04        10.00 o
  -9   3   6         19.42         13.32         4.30 o
  -8   3   6        561.06        540.46        26.49 o
  -7   3   6        100.61        101.69        11.49 o
  -6   3   6        693.66        553.66        60.53 o
  -5   3   6          0.66          2.07         2.00 o
  -4   3   6        430.07        388.76         9.53 o
  -3   3   6        933.69        913.06        18.83 o
  -2   3   6        628.65        577.90        13.83 o
  -1   3   6        469.97        461.75        20.29 o
   0   3   6        643.20        631.83        10.59 o
   1   3   6        682.37        657.00        11.88 o
   2   3   6        394.86        379.62        20.34 o
   3   3   6          0.50         -2.66         2.66 o
   4   3   6         55.37         45.03         7.74 o
   5   3   6        230.38        216.85        18.56 o
   6   3   6         24.13         24.54         6.59 o
   7   3   6         33.26         29.95         7.83 o
 -12   4   6         22.88         10.42         4.43 o
 -11   4   6        110.73        124.03        15.83 o
 -10   4   6        139.45        166.01        17.56 o
  -9   4   6          2.33          4.48         1.35 o
  -8   4   6        675.00        680.46        31.95 o
  -7   4   6        143.30        156.10         6.65 o
  -6   4   6          0.82          0.28         1.09 o
  -5   4   6        232.98        257.46         7.79 o
  -4   4   6         50.33         56.62         3.71 o
  -3   4   6        269.65        302.89        11.29 o
  -2   4   6        517.24        576.65        14.33 o
  -1   4   6        473.79        491.74        12.13 o
   0   4   6         52.35         39.98         2.67 o
   1   4   6          3.29          1.84         0.77 o
   2   4   6         24.22         23.10         5.41 o
   3   4   6        149.93        151.19        14.33 o
   4   4   6         68.54         59.51         9.47 o
   5   4   6          7.11         10.61         4.58 o
   6   4   6          3.56         -3.28         3.28 o
   7   4   6        157.72        171.88        19.61 o
 -12   5   6         16.37         22.29         6.88 o
 -11   5   6         71.56         71.59        12.56 o
 -10   5   6          0.48          3.24         2.71 o
  -9   5   6          7.81          7.46         3.53 o
  -8   5   6        517.57        532.21        14.25 o
  -7   5   6        354.50        320.64        10.95 o
  -6   5   6        105.53        103.40         6.27 o
  -5   5   6        199.46        194.34         7.57 o
  -4   5   6         74.05         56.57         4.11 o
  -3   5   6        189.74        176.39         8.95 o
  -2   5   6       1990.72       1962.89        27.60 o
  -1   5   6        257.77        248.42         7.80 o
   0   5   6       1424.59       1393.23        19.31 o
   1   5   6          1.39         -2.49         2.49 o
   2   5   6        486.98        429.79        24.40 o
   3   5   6          0.82          5.44         2.76 o
   4   5   6         15.81         10.71         4.43 o
   5   5   6         31.26         29.25         7.19 o
   6   5   6          3.44          7.36         3.74 o
 -11   6   6         93.17        105.86        15.37 o
 -10   6   6          3.11         -2.68         4.38 o
  -9   6   6         59.81         60.61         5.39 o
  -8   6   6        127.63        136.78         9.01 o
  -7   6   6        249.33        243.83        10.71 o
  -6   6   6         95.09         93.48         9.78 o
  -5   6   6          0.22         -1.44         1.44 o
  -4   6   6         83.87         80.31         5.26 o
  -3   6   6        384.56        393.96        11.42 o
  -2   6   6         11.29         10.20         1.94 o
  -1   6   6        277.70        284.12        14.68 o
   0   6   6        273.79        259.70         9.64 o
   1   6   6          0.14          2.14         2.96 o
   2   6   6         13.69          9.98         3.40 o
   3   6   6        112.52         90.66        12.47 o
   4   6   6          7.45         -2.15         2.15 o
   5   6   6          7.60         12.52         4.94 o
 -11   7   6         36.15         49.68        10.78 o
 -10   7   6         19.22         23.56         6.71 o
  -9   7   6         83.35         80.59         6.79 o
  -8   7   6        209.02        225.60        11.32 o
  -7   7   6        527.22        530.21        17.27 o
  -6   7   6        643.85        661.41        19.48 o
  -5   7   6        424.46        418.45        15.52 o
  -4   7   6        274.48        251.70        11.98 o
  -3   7   6        721.86        726.12        16.44 o
  -2   7   6        108.02        102.26         6.90 o
  -1   7   6         46.86         51.15         5.09 o
   0   7   6        975.66        976.69        29.87 o
   1   7   6          7.44          9.64         3.37 o
   2   7   6         15.30         16.35         5.79 o
   3   7   6         32.54         19.46         5.40 o
   4   7   6         10.42         16.04         5.88 o
 -10   8   6          0.02          5.92         4.88 o
  -9   8   6        550.67        568.17        24.58 o
  -8   8   6         28.97         32.47         5.63 o
  -7   8   6         46.78         42.94         5.51 o
  -6   8   6        179.14        186.81        11.09 o
  -5   8   6          3.99          5.13         2.09 o
  -4   8   6          9.82          9.24         2.46 o
  -3   8   6          3.51          3.04         1.35 o
  -2   8   6        120.87        116.09         7.04 o
  -1   8   6        101.98         99.91        12.54 o
   0   8   6         57.06         63.98        10.21 o
   1   8   6         10.41          2.27         2.09 o
   2   8   6          0.96         -1.87         3.08 o
 -10   9   6          0.12          4.65         2.22 o
  -9   9   6          5.86          5.03         2.47 o
  -8   9   6        267.82        263.82        14.12 o
  -7   9   6        396.07        444.27        29.90 o
  -6   9   6         25.92         24.32         4.10 o
  -5   9   6        651.06        695.03        26.31 o
  -4   9   6          4.06          2.03         1.41 o
  -3   9   6          1.39          0.17         1.66 o
  -2   9   6        317.07        363.00        25.11 o
  -1   9   6        383.43        410.15        19.29 o
   0   9   6         22.99         25.57         6.98 o
   1   9   6          5.23         -1.02         1.97 o
  -8  10   6        137.75        155.10        15.79 o
  -7  10   6         68.77         79.48         8.23 o
  -6  10   6        129.21        132.90        10.64 o
  -5  10   6         18.83         16.47         5.39 o
  -4  10   6         52.85         57.90        10.23 o
  -3  10   6          4.43          0.05         1.36 o
  -2  10   6         78.81         80.14         9.04 o
  -1  10   6         26.90         28.43         7.98 o
   3 -12   7         18.28         18.79         5.79 o
   4 -12   7        114.47        112.18        16.17 o
  -1 -11   7         10.25          5.10         2.91 o
   0 -11   7         94.58         88.51        14.03 o
   1 -11   7         16.25         15.00         6.15 o
   2 -11   7        147.37        146.88        17.51 o
   3 -11   7          1.22          3.38         3.56 o
   4 -11   7         38.99         62.63        11.85 o
   5 -11   7         80.79         78.04        12.85 o
   6 -11   7         56.50         49.51        10.48 o
   7 -11   7          0.04         -1.46         2.73 o
  -3 -10   7         39.02         39.79         9.88 o
  -2 -10   7         39.04         31.58         8.11 o
  -1 -10   7         86.00         99.28        13.88 o
   0 -10   7         37.23         64.24        11.19 o
   1 -10   7         14.84         11.98         5.53 o
   2 -10   7        769.40        766.16        37.75 o
   3 -10   7         28.57         27.51         6.75 o
   4 -10   7          3.50         -4.58         4.58 o
   5 -10   7         88.18         78.62        12.23 o
   6 -10   7          0.85         -2.13         2.77 o
   7 -10   7         40.94         25.09         7.26 o
   8 -10   7          0.61          3.41         3.59 o
  -4  -9   7         78.32         83.59        13.22 o
  -3  -9   7        155.40        144.68        10.72 o
  -2  -9   7         56.70         67.76        11.38 o
  -1  -9   7        172.12        193.45        18.63 o
   0  -9   7        685.14        671.72        33.95 o
   1  -9   7        163.43        184.66        17.78 o
   2  -9   7         68.18         42.32         8.44 o
   3  -9   7        420.66        407.11        25.95 o
   4  -9   7         85.41         95.63        12.61 o
   5  -9   7         25.61         19.40         5.69 o
   6  -9   7        296.91        299.88        23.17 o
   7  -9   7          0.73          0.36         3.55 o
   8  -9   7        117.18         91.01        13.41 o
   9  -9   7         59.45         48.83         9.69 o
  -6  -8   7         66.45         67.25        11.62 o
  -5  -8   7        357.65        350.38        16.29 o
  -4  -8   7         45.20         53.86         6.51 o
  -3  -8   7          3.29          9.43         2.12 o
  -2  -8   7          1.47          1.74         0.62 o
  -1  -8   7         23.02         24.71         6.62 o
   0  -8   7        167.83        181.00        16.57 o
   1  -8   7        795.58        804.60        34.25 o
   2  -8   7         15.41         30.88         7.35 o
   3  -8   7        183.84        135.61        29.63 o
   4  -8   7         14.61         12.56         2.00 o
   5  -8   7         93.92         80.29         6.15 o
   6  -8   7          4.32          7.04         2.17 o
   7  -8   7          3.01          8.98         4.36 o
   8  -8   7         50.46         55.16         6.46 o
   9  -8   7         17.14         20.77         4.55 o
  -7  -7   7         38.22         27.79         7.49 o
  -6  -7   7         74.48         61.10         5.24 o
  -5  -7   7        244.22        244.06         9.92 o
  -4  -7   7         28.54         24.44         2.46 o
  -3  -7   7       1372.44       1467.42        23.87 o
  -2  -7   7        216.08        210.71         7.17 o
  -1  -7   7        396.88        415.42        23.50 o
   0  -7   7        524.33        481.67        24.98 o
   1  -7   7          7.47          1.41         1.98 o
   2  -7   7        313.16        280.43        18.91 o
   3  -7   7        254.25        233.84         7.49 o
   4  -7   7        767.74        741.41        16.75 o
   5  -7   7          2.54          0.87         0.85 o
   6  -7   7         19.05         18.36         2.49 o
   7  -7   7        223.67        227.75        12.61 o
   8  -7   7        148.57        144.70        11.03 o
   9  -7   7        230.37        237.47        14.69 o
  10  -7   7          0.24          1.37         3.97 o
  -8  -6   7         17.21         17.40         3.89 o
  -7  -6   7          0.02         -0.19         1.94 o
  -6  -6   7          3.04          2.64         1.49 o
  -5  -6   7          0.70         -0.16         0.73 o
  -4  -6   7        221.75        222.05         7.05 o
  -3  -6   7         19.06         21.58         2.16 o
  -2  -6   7         38.68         40.74         7.19 o
  -1  -6   7         63.40         78.20         9.38 o
   0  -6   7        172.19        172.09         9.96 o
   1  -6   7         35.62         40.24         4.83 o
   2  -6   7        337.25        350.21        17.91 o
   3  -6   7        194.62        194.12         7.49 o
   4  -6   7         79.13         70.17         4.08 o
   5  -6   7         11.60         11.12         1.88 o
   6  -6   7        146.64        153.27         7.66 o
   7  -6   7        552.78        593.94        20.34 o
   8  -6   7        201.68        202.01        12.70 o
   9  -6   7         80.76         84.86         8.75 o
  10  -6   7        115.18        135.64        16.47 o
  -8  -5   7         33.13         27.13         3.80 o
  -7  -5   7         29.79         32.10         3.67 o
  -6  -5   7         16.01         12.37         2.09 o
  -5  -5   7        671.43        709.56        13.29 o
  -4  -5   7        235.31        232.81         6.95 o
  -3  -5   7         67.85         61.89         3.16 o
  -2  -5   7        559.11        497.56        11.60 o
  -1  -5   7        812.47        801.88        22.69 o
   0  -5   7        672.60        666.04        17.55 o
   1  -5   7        548.65        581.01        23.14 o
   2  -5   7        512.33        448.14         7.34 o
   3  -5   7         47.84         42.76         2.84 o
   4  -5   7       1519.50       1547.16        19.62 o
   5  -5   7         58.33         50.83         4.07 o
   6  -5   7         17.28         13.19         2.15 o
   7  -5   7         94.87         77.80         7.43 o
   8  -5   7         36.92         34.80         5.19 o
   9  -5   7          6.55          8.77         4.19 o
  10  -5   7          5.82          2.50         2.43 o
  -9  -4   7        162.23        180.61         9.44 o
  -8  -4   7          4.86          3.09         1.13 o
  -7  -4   7        241.78        235.39         9.73 o
  -6  -4   7        118.75        118.91         5.62 o
  -5  -4   7        322.94        320.24         9.84 o
  -4  -4   7        238.57        249.45         6.94 o
  -3  -4   7        372.58        399.04         9.47 o
  -2  -4   7         20.48         20.51         2.67 o
  -1  -4   7        358.15        377.32        11.96 o
   0  -4   7         51.62         42.07         4.01 o
   1  -4   7         22.71         36.46         2.59 o
   2  -4   7        619.06        656.54        10.13 o
   3  -4   7        326.30        323.44         8.38 o
   4  -4   7       1664.32       1746.52        25.27 o
   5  -4   7         14.45         11.79         1.77 o
   6  -4   7        488.26        472.19        17.22 o
   7  -4   7         41.06         35.36         5.13 o
   8  -4   7         77.66         82.52        11.63 o
   9  -4   7        103.10        102.15        13.71 o
  10  -4   7        349.58        412.76        29.74 o
 -10  -3   7         23.91         24.83         6.90 o
  -9  -3   7          6.04          3.65         1.72 o
  -8  -3   7         30.57         22.70         3.99 o
  -7  -3   7        482.58        510.40        13.81 o
  -6  -3   7          2.26          1.53         1.05 o
  -5  -3   7          1.27          3.13         0.91 o
  -4  -3   7       1392.06       1420.53        23.30 o
  -3  -3   7       2177.39       2153.11        21.10 o
  -2  -3   7         91.07         82.69         3.60 o
  -1  -3   7       3256.07       3293.13        39.00 o
   0  -3   7        129.37        112.56         3.96 o
   1  -3   7        428.46        415.51         9.77 o
   2  -3   7        515.66        484.11         9.54 o
   3  -3   7       1218.86       1246.60        17.29 o
   4  -3   7          0.31         -0.80         0.80 o
   5  -3   7       1553.02       1557.01        23.65 o
   6  -3   7        675.82        636.60        15.97 o
   7  -3   7        280.32        301.44        20.70 o
   8  -3   7         37.41         33.43         7.92 o
   9  -3   7          4.28          4.09         3.39 o
  10  -3   7         42.55         43.00         9.88 o
 -10  -2   7         73.61         71.90         7.86 o
  -9  -2   7        145.68        159.67        11.02 o
  -8  -2   7         60.54         54.93         6.14 o
  -7  -2   7         30.34         30.33         4.31 o
  -6  -2   7        573.73        578.12        11.37 o
  -5  -2   7          5.92          6.93         1.37 o
  -4  -2   7        209.80        220.88         6.87 o
  -3  -2   7          0.01          0.85         0.73 o
  -2  -2   7        185.22        195.81         4.87 o
  -1  -2   7        174.92        187.38         7.88 o
   0  -2   7         17.26         20.51         1.83 o
   1  -2   7        139.56        160.30         6.59 o
   2  -2   7          1.04          1.25         2.32 o
   3  -2   7         13.65         33.68         4.94 o
   4  -2   7         32.97         37.07         3.56 o
   5  -2   7         44.89         38.16         3.58 o
   6  -2   7         94.64         86.82         7.02 o
   7  -2   7        103.89        104.23         8.01 o
   8  -2   7        116.52        124.60        14.85 o
   9  -2   7         83.59         78.90        12.39 o
 -11  -1   7         12.70         13.49         4.06 o
 -10  -1   7          7.77          8.60         3.12 o
  -9  -1   7          0.17          1.26         1.27 o
  -8  -1   7        197.07        206.10         8.30 o
  -7  -1   7         60.98         62.49         8.25 o
  -6  -1   7        203.91        184.92         5.97 o
  -5  -1   7        925.73        954.03        12.45 o
  -4  -1   7          0.81          5.73         0.96 o
  -3  -1   7       3324.56       3440.62        18.59 o
  -2  -1   7       1143.49       1131.27        12.47 o
  -1  -1   7        502.02        461.53         8.69 o
   0  -1   7        338.02        291.89         7.21 o
   1  -1   7       3015.92       3009.07        33.15 o
   2  -1   7       2227.76       2284.34        23.65 o
   3  -1   7       1802.31       1788.65        28.96 o
   4  -1   7        813.98        807.29        13.52 o
   5  -1   7       1327.55       1297.63        24.19 o
   6  -1   7          1.75          5.04         1.62 o
   7  -1   7        799.65        773.53        20.87 o
   8  -1   7         16.30         19.60         6.20 o
   9  -1   7         15.84         19.97         7.35 o
 -11   0   7         13.66         12.90         5.58 o
 -10   0   7         93.84        100.53        10.55 o
  -9   0   7         68.29         78.77        10.91 o
  -8   0   7        107.44        106.71         6.06 o
  -7   0   7         18.28         14.88         1.55 o
  -6   0   7        627.71        575.39        14.54 o
  -5   0   7        227.25        230.19         8.42 o
  -4   0   7         25.85         27.81         3.41 o
  -3   0   7        121.45        141.00         4.51 o
  -2   0   7          5.02          2.98         0.67 o
  -1   0   7        361.51        372.24         9.70 o
   0   0   7         46.97         47.70         3.09 o
   1   0   7        719.61        798.14        18.08 o
   2   0   7        103.43        116.75         7.08 o
   3   0   7          1.07          8.12         1.64 o
   4   0   7        184.13        194.42         7.31 o
   5   0   7        611.74        599.57        15.57 o
   6   0   7          0.92          4.90         1.85 o
   7   0   7        136.72        133.78        15.25 o
   8   0   7        170.40        168.09        18.18 o
   9   0   7         67.46         72.07        12.94 o
 -11   1   7          1.42         -1.77         2.19 o
 -10   1   7         55.36         43.25         8.38 o
  -9   1   7         60.58         53.40         9.49 o
  -8   1   7        104.13        110.58         9.73 o
  -7   1   7          3.55          3.65         1.69 o
  -6   1   7        560.14        554.88        14.04 o
  -5   1   7        340.36        364.58        12.91 o
  -4   1   7       1972.10       1973.12        41.65 o
  -3   1   7        144.73        137.16         4.58 o
  -2   1   7          3.39          3.10         0.70 o
  -1   1   7       4151.70       4235.72        34.33 o
   0   1   7        329.22        315.12         8.08 o
   1   1   7       7694.93       8018.24        73.17 o
   2   1   7        169.25        161.95         6.04 o
   3   1   7         10.45          7.05         1.67 o
   4   1   7        181.86        172.54         7.02 o
   5   1   7       1378.89       1350.12        19.84 o
   6   1   7         16.53         19.21         9.20 o
   7   1   7         12.17          6.30         2.50 o
   8   1   7         35.75         43.41         9.54 o
 -11   2   7          5.91         12.09         5.43 o
 -10   2   7        715.67        665.30        34.02 o
  -9   2   7          8.89         12.75         1.80 o
  -8   2   7          4.80          3.52         3.05 o
  -7   2   7        252.67        233.61        17.44 o
  -6   2   7        468.73        504.54        13.66 o
  -5   2   7        546.07        543.20        23.21 o
  -4   2   7        441.00        444.06         7.40 o
  -3   2   7        530.61        518.42        14.44 o
  -2   2   7          4.86         14.28         2.95 o
  -1   2   7        184.81        197.49         9.27 o
   0   2   7        735.61        733.30        15.23 o
   1   2   7          4.58          4.06         1.50 o
   2   2   7         39.03         36.83         3.03 o
   3   2   7         36.86         35.74         1.86 o
   4   2   7          6.76          9.67         3.57 o
   5   2   7        524.79        484.60        27.67 o
   6   2   7          5.83          4.23         2.72 o
   7   2   7         11.90         13.40         5.75 o
   8   2   7         14.10         15.85         6.89 o
 -12   3   7          6.66          0.64         3.95 o
 -11   3   7         70.28         65.28        11.05 o
 -10   3   7        124.18        117.49        14.70 o
  -9   3   7        126.60         93.56        12.54 o
  -8   3   7          6.81          5.94         3.68 o
  -7   3   7          0.07         -2.28         3.11 o
  -6   3   7        492.45        495.33        24.35 o
  -5   3   7         16.36         15.67         3.16 o
  -4   3   7        112.17        127.36         5.05 o
  -3   3   7       1357.26       1440.88        26.80 o
  -2   3   7       1915.61       1977.51        26.68 o
  -1   3   7        408.45        414.50        11.08 o
   0   3   7        639.38        644.87        16.51 o
   1   3   7          1.48          0.57         0.61 o
   2   3   7         81.35         68.46        11.03 o
   3   3   7        318.25        302.32        20.00 o
   4   3   7        199.65        194.37        16.98 o
   5   3   7        180.09        191.31        18.11 o
   6   3   7         24.49         25.86         6.66 o
   7   3   7         35.42         39.16         9.19 o
 -12   4   7         97.65         85.32        13.92 o
 -11   4   7         27.15         23.02         7.23 o
 -10   4   7          0.68         -2.77         4.79 o
  -9   4   7        104.15         83.03        12.01 o
  -8   4   7         39.13         48.62         8.88 o
  -7   4   7         25.30         22.12         2.28 o
  -6   4   7          0.00          0.80         0.79 o
  -5   4   7        229.46        235.95         7.57 o
  -4   4   7       1680.59       1688.63        21.10 o
  -3   4   7         28.30         36.32         4.00 o
  -2   4   7         35.89         35.36         3.69 o
  -1   4   7        455.53        446.25        11.95 o
   0   4   7         59.90         54.61         3.29 o
   1   4   7         87.42         71.03         4.13 o
   2   4   7        324.63        330.45        20.85 o
   3   4   7        173.93        167.04        15.66 o
   4   4   7         31.71         32.43         7.24 o
   5   4   7         16.67         15.26         5.37 o
   6   4   7          6.86          3.10         2.51 o
 -11   5   7          9.87         10.82         5.40 o
 -10   5   7          4.04          6.70         3.83 o
  -9   5   7         46.77         32.49         7.20 o
  -8   5   7         61.80         55.64         4.29 o
  -7   5   7        129.59        136.09         6.84 o
  -6   5   7        451.13        457.10        13.06 o
  -5   5   7          0.17          0.68         0.92 o
  -4   5   7         10.78          7.46         1.60 o
  -3   5   7        246.14        271.94        11.34 o
  -2   5   7         30.93         33.47         4.05 o
  -1   5   7        368.26        377.83         9.96 o
   0   5   7        202.94        206.94         6.50 o
   1   5   7         84.61        107.85        12.18 o
   2   5   7          9.72         12.69         4.74 o
   3   5   7        417.46        376.51        24.75 o
   4   5   7         73.11         67.84        11.11 o
   5   5   7         97.03         94.45        13.59 o
 -11   6   7          0.14         -3.19         4.17 o
 -10   6   7          0.05          0.08         4.34 o
  -9   6   7          0.02         -0.12         1.56 o
  -8   6   7          0.39          0.78         1.88 o
  -7   6   7         58.22         54.70         4.95 o
  -6   6   7        789.40        803.14        21.90 o
  -5   6   7          5.72          8.53         2.63 o
  -4   6   7        135.70        135.28         6.95 o
  -3   6   7        184.51        199.66        10.09 o
  -2   6   7         66.59         62.70         5.22 o
  -1   6   7        888.55        879.62        15.81 o
   0   6   7          2.19          0.67         1.33 o
   1   6   7       2021.53       1907.76        52.96 o
   2   6   7          1.83          4.41         1.99 o
   3   6   7         14.35         14.11         5.36 o
   4   6   7         68.98         71.80        11.71 o
 -11   7   7          8.28          3.13         4.88 o
 -10   7   7          2.80          0.33         3.63 o
  -9   7   7          1.63         -0.55         1.96 o
  -8   7   7         46.51         53.40         5.48 o
  -7   7   7         12.26         10.17         6.77 o
  -6   7   7        653.33        658.26        19.45 o
  -5   7   7         23.60         22.28         3.56 o
  -4   7   7         85.77         87.34         7.21 o
  -3   7   7         18.46         17.11         2.41 o
  -2   7   7          1.85          1.28         1.87 o
  -1   7   7        485.12        471.62        15.45 o
   0   7   7        139.04        156.68        15.67 o
   1   7   7          4.36          1.44         2.29 o
   2   7   7        166.18        159.10        16.67 o
   3   7   7         97.70         99.44        14.18 o
 -10   8   7         14.61         17.32         6.61 o
  -9   8   7         29.30         21.61         6.45 o
  -8   8   7          1.09          1.99         1.72 o
  -7   8   7        394.91        423.85        16.77 o
  -6   8   7         68.12         73.31         7.46 o
  -5   8   7         32.51         34.89         4.88 o
  -4   8   7         49.19         54.07         5.95 o
  -3   8   7        455.67        452.17        17.26 o
  -2   8   7        104.41        108.42        13.12 o
  -1   8   7         88.16         93.16        12.42 o
   0   8   7         86.88        104.88        13.44 o
   1   8   7         85.90         78.00        11.88 o
   2   8   7        123.26        150.14        17.21 o
  -9   9   7          0.42          7.07         4.61 o
  -8   9   7         23.48         26.63         4.34 o
  -7   9   7        381.68        407.36        17.60 o
  -6   9   7          7.05          1.98         2.34 o
  -5   9   7         17.71         19.39         3.86 o
  -4   9   7         39.01         38.16         5.36 o
  -3   9   7          4.83         -3.66        10.69 o
  -2   9   7         39.32         43.68         6.38 o
  -1   9   7          0.24         -1.79         1.80 o
   0   9   7         27.87         20.83         5.58 o
  -8  10   7          1.96          3.52         3.35 o
  -7  10   7         38.90         38.10         5.77 o
  -6  10   7        118.14        128.02        10.47 o
  -5  10   7          0.01          6.79         3.55 o
  -4  10   7        350.36        378.70        18.86 o
  -3  10   7          7.29         11.39         2.67 o
  -2  10   7          5.59         -2.21         4.69 o
  -1 -11   8         37.39         48.67        10.57 o
   0 -11   8          0.29         -6.42         6.42 o
   1 -11   8          0.25         -0.31         2.73 o
   2 -11   8        247.30        221.85        22.01 o
   3 -11   8        492.91        548.55        34.29 o
   4 -11   8         65.69         69.69        12.30 o
   5 -11   8         24.32         33.19         8.43 o
   6 -11   8        139.06        190.95        20.71 o
  -3 -10   8         26.79         30.23         9.26 o
  -2 -10   8          6.92          3.98         2.39 o
  -1 -10   8          0.00         -0.10         2.42 o
   0 -10   8         12.41          9.32         3.74 o
   1 -10   8         90.54         94.95        13.66 o
   2 -10   8        160.47        145.82        16.75 o
   3 -10   8          0.78         -3.34         3.42 o
   4 -10   8          9.54         10.21         5.07 o
   5 -10   8         48.65         26.20         7.46 o
   6 -10   8        124.23        122.68        15.71 o
   7 -10   8         35.69         30.29         8.03 o
   8 -10   8         22.73         21.48         7.02 o
  -4  -9   8          0.20          1.49         1.73 o
  -3  -9   8          8.36         12.75         3.47 o
  -2  -9   8         18.68         12.63         5.21 o
  -1  -9   8          2.33          6.44         3.63 o
   0  -9   8         23.53         24.40         7.12 o
   1  -9   8         15.76          9.56         4.32 o
   2  -9   8        145.24        163.44        16.70 o
   3  -9   8         46.19         51.37         9.26 o
   4  -9   8        514.01        448.64        28.15 o
   5  -9   8         31.80         24.76         6.99 o
   6  -9   8        108.21        103.39        13.88 o
   7  -9   8         89.43         96.47        13.98 o
   8  -9   8         61.66         52.22        10.30 o
  -6  -8   8          1.07          6.33         3.40 o
  -5  -8   8        187.22        184.25        12.16 o
  -4  -8   8         19.74         12.90         3.04 o
  -3  -8   8         37.07         31.19         7.06 o
  -2  -8   8         85.59         60.77         9.81 o
  -1  -8   8        118.37        116.99        13.69 o
   0  -8   8        138.72        115.32        13.18 o
   1  -8   8         40.03         49.30         9.65 o
   2  -8   8        619.22        618.79        30.45 o
   3  -8   8        249.51        235.61        18.77 o
   4  -8   8        120.77        109.90         6.05 o
   5  -8   8        106.59        100.96         6.91 o
   6  -8   8          2.76          1.84         1.77 o
   7  -8   8        286.14        268.97        17.42 o
   8  -8   8          0.74         -1.03         1.51 o
   9  -8   8         37.89         39.78         6.23 o
  -7  -7   8         42.57         30.53         7.79 o
  -6  -7   8          0.51          3.86         5.46 o
  -5  -7   8        259.51        280.97        10.55 o
  -4  -7   8         27.61         24.03         2.82 o
  -3  -7   8          0.34          9.82         4.81 o
  -2  -7   8        154.34        140.33        13.72 o
  -1  -7   8        415.50        372.30        22.45 o
   0  -7   8          3.98          3.08         3.97 o
   1  -7   8        209.56        196.02        15.91 o
   2  -7   8        386.54        366.97        21.99 o
   3  -7   8        418.70        377.83        14.27 o
   4  -7   8        575.46        536.02        14.42 o
   5  -7   8        473.38        472.80        12.00 o
   6  -7   8         40.31         44.20         4.11 o
   7  -7   8        779.49        777.64        23.60 o
   8  -7   8          0.49         -0.82         1.62 o
   9  -7   8         49.71         53.63         6.96 o
  -8  -6   8         41.36         34.72        10.37 o
  -7  -6   8          0.98          0.62         1.15 o
  -6  -6   8          6.07          4.40         1.29 o
  -5  -6   8         72.85         69.72         4.26 o
  -4  -6   8          3.54          1.97         0.71 o
  -3  -6   8         75.41         75.18         4.95 o
  -2  -6   8        249.12        245.26        17.01 o
  -1  -6   8         91.42         81.28         9.53 o
   0  -6   8        120.87        121.69         8.28 o
   1  -6   8        209.17        177.87        10.06 o
   2  -6   8         29.65         25.25         5.35 o
   3  -6   8        107.72        118.26         4.57 o
   4  -6   8        110.45        104.65         5.17 o
   5  -6   8       1956.29       1978.32        25.17 o
   6  -6   8         83.95         83.98         5.80 o
   7  -6   8          1.12         -0.05         3.16 o
   8  -6   8         91.46         91.62         8.66 o
   9  -6   8         75.40         81.07         8.77 o
  -8  -5   8        139.11        147.65         9.77 o
  -7  -5   8         45.44         58.10         5.14 o
  -6  -5   8        159.84        163.16         6.81 o
  -5  -5   8        276.01        282.79         8.32 o
  -4  -5   8         29.73         25.93         3.37 o
  -3  -5   8        911.93        879.21        14.49 o
  -2  -5   8        621.93        581.07        36.55 o
  -1  -5   8         83.33         90.38         6.59 o
   0  -5   8         66.34         69.82         5.78 o
   1  -5   8        134.85        116.37         7.51 o
   2  -5   8         67.07         77.12         3.28 o
   3  -5   8          3.40          8.26         1.55 o
   4  -5   8        143.89        140.61         6.25 o
   5  -5   8          4.16          1.28         1.10 o
   6  -5   8          9.23         10.35         2.70 o
   7  -5   8         98.35         89.74         8.11 o
   8  -5   8          9.47          5.95         1.83 o
   9  -5   8          6.14          9.24         5.55 o
  10  -5   8          7.22          2.21         3.13 o
  -9  -4   8        317.34        302.69        12.25 o
  -8  -4   8          6.73          3.65         1.91 o
  -7  -4   8         44.43         45.00         4.77 o
  -6  -4   8          1.80         -0.42         0.80 o
  -5  -4   8          2.14          2.62         1.69 o
  -4  -4   8        188.20        220.43         7.76 o
  -3  -4   8        836.50        871.04        14.11 o
  -2  -4   8         97.07        104.92         4.32 o
  -1  -4   8          4.42          9.16         1.33 o
   0  -4   8         39.12         30.15         1.90 o
   1  -4   8        682.31        668.88        10.82 o
   2  -4   8       1474.32       1471.33        21.70 o
   3  -4   8        141.26        112.09         5.18 o
   4  -4   8        418.73        405.21        11.01 o
   5  -4   8        119.40        114.03         5.57 o
   6  -4   8        306.99        294.49        14.00 o
   7  -4   8        113.86        123.53         9.70 o
   8  -4   8         28.76         24.06         6.66 o
   9  -4   8         79.96         81.11        12.46 o
 -10  -3   8        107.72        116.17        10.08 o
  -9  -3   8        206.38        214.79         9.96 o
  -8  -3   8         84.82         98.79         6.41 o
  -7  -3   8       1190.98       1205.79        27.56 o
  -6  -3   8        840.25        838.86        14.34 o
  -5  -3   8        245.74        249.15         8.44 o
  -4  -3   8        410.04        407.60        12.49 o
  -3  -3   8        682.68        689.76        12.20 o
  -2  -3   8        851.46        886.31        22.01 o
  -1  -3   8        556.76        557.36        13.50 o
   0  -3   8         65.63         77.40         3.66 o
   1  -3   8        219.52        233.95         6.92 o
   2  -3   8        637.45        736.47        12.55 o
   3  -3   8         26.70         32.47         2.92 o
   4  -3   8          3.45          6.91         2.11 o
   5  -3   8         70.41         77.55         4.62 o
   6  -3   8          9.60          8.14         2.17 o
   7  -3   8          9.64         12.63         4.33 o
   8  -3   8        104.77         87.71        12.50 o
   9  -3   8         35.35         31.55         8.07 o
 -10  -2   8          0.96         -0.55         1.55 o
  -9  -2   8         17.65         17.84         2.67 o
  -8  -2   8         18.93         20.20         2.71 o
  -7  -2   8         13.24         16.91         5.00 o
  -6  -2   8        159.64        147.66         6.45 o
  -5  -2   8        264.96        261.50         8.05 o
  -4  -2   8         21.64         21.67         2.60 o
  -3  -2   8        158.86        175.10         4.96 o
  -2  -2   8         96.87        134.12         5.09 o
  -1  -2   8        685.91        655.54        18.51 o
   0  -2   8       1495.31       1437.67        16.44 o
   1  -2   8         19.15         32.64         2.71 o
   2  -2   8       1357.08       1402.89        18.44 o
   3  -2   8       1098.64       1086.31        17.87 o
   4  -2   8        673.29        674.95        15.43 o
   5  -2   8         92.77         78.36         6.23 o
   6  -2   8        379.54        375.96        14.54 o
   7  -2   8        238.30        207.13        11.48 o
   8  -2   8        401.55        418.40        27.81 o
   9  -2   8         82.54         83.79        13.26 o
 -11  -1   8        173.20        227.94        20.20 o
 -10  -1   8        350.44        380.31        25.28 o
  -9  -1   8        467.44        480.11        15.00 o
  -8  -1   8        560.51        535.31        11.14 o
  -7  -1   8        196.26        208.27         8.33 o
  -6  -1   8        108.04         94.30         4.15 o
  -5  -1   8       1804.77       1743.33        17.21 o
  -4  -1   8       1097.83       1114.48        13.68 o
  -3  -1   8         71.27         68.11         3.10 o
  -2  -1   8         64.99         66.16         3.31 o
  -1  -1   8        197.69        191.26         6.05 o
   0  -1   8       2066.82       2146.52        21.00 o
   1  -1   8          1.98          7.44         1.66 o
   2  -1   8         95.31        113.57         5.59 o
   3  -1   8        121.75        136.25         6.61 o
   4  -1   8         18.38         21.51         3.31 o
   5  -1   8         23.70         21.01         3.32 o
   6  -1   8         11.02         10.03         2.36 o
   7  -1   8          9.11          9.28         2.58 o
   8  -1   8        187.92        155.65        17.62 o
   9  -1   8         73.48         82.66        13.78 o
 -11   0   8          0.02         -3.54         3.54 o
 -10   0   8         10.82          8.39         3.87 o
  -9   0   8        326.65        300.00        10.05 o
  -8   0   8         13.27         15.08         1.58 o
  -7   0   8        632.58        566.35        23.39 o
  -6   0   8          5.07          7.13         1.79 o
  -5   0   8         60.68         60.34         5.41 o
  -4   0   8          0.65          0.67         0.70 o
  -3   0   8          4.98          1.54         2.21 o
  -2   0   8        496.22        504.86        11.26 o
  -1   0   8        231.90        216.10         8.08 o
   0   0   8       4702.41       5131.44        33.89 o
   1   0   8        552.98        558.19        14.86 o
   2   0   8          1.32          2.40         1.14 o
   3   0   8       1990.02       1988.81        26.67 o
   4   0   8        628.16        605.23        18.03 o
   5   0   8         95.17        102.52         6.62 o
   6   0   8       1585.11       1533.77        31.42 o
   7   0   8          4.20          2.73         3.42 o
   8   0   8         84.04         77.83        12.74 o
 -11   1   8         18.75         21.56         6.60 o
 -10   1   8         15.24         21.35         6.32 o
  -9   1   8          0.11          4.99         3.34 o
  -8   1   8       1480.38       1489.97        46.78 o
  -7   1   8        521.43        456.81        24.19 o
  -6   1   8        163.84        154.64         7.99 o
  -5   1   8        121.92        141.66         8.36 o
  -4   1   8        841.70        821.20        28.00 o
  -3   1   8         20.73         26.82         2.43 o
  -2   1   8          1.71          7.64         1.32 o
  -1   1   8        575.29        599.75        15.54 o
   0   1   8        147.00        137.34         5.75 o
   1   1   8        107.05        105.68         5.15 o
   2   1   8         97.25        101.02         7.83 o
   3   1   8         64.10         58.70         4.30 o
   4   1   8        215.42        210.59        10.42 o
   5   1   8        248.62        241.17         8.76 o
   6   1   8        217.51        228.56        20.01 o
   7   1   8        120.07        121.19        15.47 o
   8   1   8         13.20         18.31         7.01 o
 -11   2   8        259.45        233.78        21.74 o
 -10   2   8         10.52         16.06         5.68 o
  -9   2   8         23.42         16.41         5.16 o
  -8   2   8        958.82        930.84        37.19 o
  -7   2   8         59.63         66.55         9.58 o
  -6   2   8         22.80         20.28         5.15 o
  -5   2   8         17.74          7.10         2.91 o
  -4   2   8        228.65        234.38         9.06 o
  -3   2   8         13.54         21.59         2.18 o
  -2   2   8        588.01        653.16        15.85 o
  -1   2   8        131.89        120.79         6.43 o
   0   2   8         65.17         76.61         5.25 o
   1   2   8        834.65        779.30        16.04 o
   2   2   8       2040.27       2054.02        24.62 o
   3   2   8        168.22        146.57         4.38 o
   4   2   8         93.57         90.18        11.37 o
   5   2   8          5.64          5.12         2.28 o
   6   2   8          2.84          1.90         1.68 o
   7   2   8        230.61        276.16        24.09 o
 -11   3   8        160.56        199.75        20.18 o
 -10   3   8        107.00        106.73        14.38 o
  -9   3   8        138.44        150.98        16.10 o
  -8   3   8        419.64        437.06        25.93 o
  -7   3   8         68.50         69.32         9.83 o
  -6   3   8        970.46        950.09        34.49 o
  -5   3   8        245.16        216.17        12.50 o
  -4   3   8          6.04          3.50         1.90 o
  -3   3   8         48.17         47.19         4.61 o
  -2   3   8         23.86         19.66         2.67 o
  -1   3   8        373.25        370.29        13.34 o
   0   3   8        697.03        704.92        16.07 o
   1   3   8        365.67        349.29        10.29 o
   2   3   8        338.92        306.62        13.54 o
   3   3   8         26.53         27.74         6.53 o
   4   3   8        117.05        120.87        13.99 o
   5   3   8         35.77         35.47         8.15 o
   6   3   8         24.40         21.47         7.03 o
   7   3   8         66.30         65.57        12.11 o
 -11   4   8          2.51          8.19         4.84 o
 -10   4   8         62.09         40.73         8.81 o
  -9   4   8         23.01         23.82         6.36 o
  -8   4   8         17.66         10.51         4.28 o
  -7   4   8          4.43          6.85         3.39 o
  -6   4   8        163.16        164.71         6.28 o
  -5   4   8         58.59         55.93         3.76 o
  -4   4   8          0.76          2.40         2.55 o
  -3   4   8        806.37        848.19        20.09 o
  -2   4   8        206.14        240.89         9.90 o
  -1   4   8        363.09        376.58        10.04 o
   0   4   8          2.25          7.11         2.01 o
   1   4   8        524.30        509.03        11.90 o
   2   4   8        944.38        921.93        36.20 o
   3   4   8         32.83         32.29         7.27 o
   4   4   8         25.03         23.72         6.43 o
   5   4   8         56.65         68.90        11.98 o
   6   4   8         86.41        103.85        14.91 o
 -11   5   8          2.37         -3.56         3.56 o
 -10   5   8        152.85        145.15        17.18 o
  -9   5   8          9.00         11.16         4.71 o
  -8   5   8        547.24        475.17        38.66 o
  -7   5   8        152.46        160.78         8.78 o
  -6   5   8        995.46       1021.77        19.55 o
  -5   5   8         48.55         46.71         4.81 o
  -4   5   8         94.10         96.28         5.66 o
  -3   5   8         51.74         46.51         4.81 o
  -2   5   8        236.57        225.08         9.89 o
  -1   5   8         10.67          6.24         1.35 o
   0   5   8        818.70        752.66        17.01 o
   1   5   8          0.48         13.41         4.88 o
   2   5   8        108.25         97.74        12.73 o
   3   5   8         17.78         21.71         6.30 o
   4   5   8         68.03         69.43        11.42 o
   5   5   8          0.02         -4.42         4.45 o
 -11   6   8        108.09        126.40        17.09 o
 -10   6   8          8.77         10.59         5.08 o
  -9   6   8         21.94         14.07         5.45 o
  -8   6   8        154.17        150.66         7.77 o
  -7   6   8        129.87        118.58         7.22 o
  -6   6   8        431.97        444.96        14.73 o
  -5   6   8        498.95        507.49        16.20 o
  -4   6   8         14.52         16.30         2.95 o
  -3   6   8         49.02         41.77         4.66 o
  -2   6   8          8.89          7.82         1.94 o
  -1   6   8          0.41          0.43         0.73 o
   0   6   8        131.13        150.91         7.70 o
   1   6   8         81.95         70.83        10.67 o
   2   6   8         22.65         22.21         6.25 o
   3   6   8          0.23          5.26         3.89 o
   4   6   8        114.61        111.52        15.62 o
 -11   7   8          2.13         -3.86         4.23 o
 -10   7   8          8.52          0.11         2.85 o
  -9   7   8        189.34        176.13        18.86 o
  -8   7   8        217.24        209.53        10.46 o
  -7   7   8        710.34        720.61        20.08 o
  -6   7   8          7.71          4.53         1.32 o
  -5   7   8         26.44         30.66         4.42 o
  -4   7   8         19.23         18.61         3.44 o
  -3   7   8          2.05         -0.45         1.46 o
  -2   7   8        224.19        241.92         9.51 o
  -1   7   8         44.32         49.99         5.17 o
   0   7   8        192.70        172.08        16.96 o
   1   7   8         26.78         26.14         6.87 o
   2   7   8         58.50         57.94        10.71 o
   3   7   8        117.82        142.50        17.37 o
 -10   8   8         98.82        120.21        16.67 o
  -9   8   8         56.80         61.02        11.44 o
  -8   8   8         70.59         69.30         6.70 o
  -7   8   8         46.83         46.63         5.46 o
  -6   8   8         16.94         18.42         7.54 o
  -5   8   8        157.40        145.55         9.94 o
  -4   8   8        146.29        158.93        10.61 o
  -3   8   8          2.01          0.54         1.14 o
  -2   8   8        133.98        153.53         9.82 o
  -1   8   8         19.12         24.37         6.74 o
   0   8   8         21.60         23.50         6.60 o
   1   8   8         39.20         34.93         8.44 o
  -9   9   8         19.68         19.30         6.66 o
  -8   9   8         21.43         32.10         8.28 o
  -7   9   8          6.77          7.94         2.73 o
  -6   9   8         19.84         18.63         4.15 o
  -5   9   8          8.77          8.83         3.05 o
  -4   9   8          0.50          0.75         1.49 o
  -3   9   8        108.35        116.20        10.22 o
  -2   9   8          7.59          5.27         2.19 o
  -1   9   8        106.73        113.70        14.75 o
  -6  10   8        121.93        114.85        10.09 o
  -5  10   8          3.99          2.69         1.88 o
  -4  10   8         12.73         14.15         5.98 o
   0 -11   9        152.13        159.21        18.77 o
   1 -11   9          1.88          0.10         3.01 o
   2 -11   9          4.11         13.27         5.61 o
   3 -11   9         50.44         56.03        11.43 o
   4 -11   9        116.08        106.38        15.47 o
   5 -11   9         13.45         18.68         6.55 o
   6 -11   9          5.27         10.22         4.97 o
  -3 -10   9        129.24        155.93        12.11 o
  -2 -10   9          0.06         -0.70         3.10 o
  -1 -10   9          0.99         -1.75         3.34 o
   0 -10   9          3.05          7.00         3.94 o
   1 -10   9          0.45          4.75         3.54 o
   2 -10   9         69.27         76.95        12.59 o
   3 -10   9         58.10         58.75        10.80 o
   4 -10   9          6.60          4.95         2.22 o
   5 -10   9          2.40         10.81         5.30 o
   6 -10   9        134.79        138.22        16.90 o
   7 -10   9         54.17         68.64        11.91 o
  -4  -9   9          3.06          7.80         3.05 o
  -3  -9   9        409.56        413.06        18.81 o
  -2  -9   9        221.18        239.87        21.24 o
  -1  -9   9        143.51        171.99        17.64 o
   0  -9   9          0.18          4.07         2.77 o
   1  -9   9         48.63         43.79         8.81 o
   2  -9   9        229.89        205.10        18.98 o
   3  -9   9         44.69         49.75         9.45 o
   4  -9   9          0.28         -2.95         3.57 o
   5  -9   9          0.11         -1.73         1.73 o
   6  -9   9         26.21         24.64         7.36 o
   7  -9   9          1.98          2.52         2.77 o
   8  -9   9         93.48         90.96        14.28 o
  -5  -8   9         71.10         82.30         8.31 o
  -4  -8   9          0.39          1.08         1.63 o
  -3  -8   9        242.31        249.25        20.19 o
  -2  -8   9         13.23         12.48         4.62 o
  -1  -8   9          0.88         -0.04         2.02 o
   0  -8   9        106.44         71.87        10.42 o
   1  -8   9         67.93         65.96        10.05 o
   2  -8   9        151.77        139.41        14.69 o
   3  -8   9          9.87          5.16         3.01 o
   4  -8   9        296.98        271.75         9.44 o
   5  -8   9        134.23        120.47        14.29 o
   6  -8   9          8.65          8.27         2.34 o
   7  -8   9         53.85         58.40         6.45 o
   8  -8   9        107.82        127.47        10.29 o
   9  -8   9        195.85        212.79        14.22 o
  -7  -7   9         20.72         22.96         6.43 o
  -6  -7   9          8.13         11.86         3.02 o
  -5  -7   9        232.57        232.29        16.36 o
  -4  -7   9        262.08        249.18        13.42 o
  -3  -7   9         29.94         32.83         6.90 o
  -2  -7   9        657.72        659.75        30.33 o
  -1  -7   9        408.33        361.47        22.32 o
   0  -7   9          9.91          7.95         3.27 o
   1  -7   9        385.22        337.16        21.39 o
   2  -7   9        272.49        268.30        19.25 o
   3  -7   9        905.41        764.50        50.93 o
   4  -7   9        368.29        372.53        10.15 o
   5  -7   9         30.95         32.61         3.17 o
   6  -7   9         40.82         39.97         4.01 o
   7  -7   9         18.05         19.26         4.00 o
   8  -7   9        249.24        233.11        14.21 o
   9  -7   9          0.16         -0.76         3.07 o
  -7  -6   9          0.16          1.77         1.29 o
  -6  -6   9        122.66        128.99         7.38 o
  -5  -6   9         73.88         78.20         5.38 o
  -4  -6   9        280.07        286.17         9.46 o
  -3  -6   9         10.81          9.79         1.64 o
  -2  -6   9         43.45         56.24         8.00 o
  -1  -6   9        276.60        257.28        17.29 o
   0  -6   9         18.62         16.25         4.18 o
   1  -6   9        220.63        210.48        15.68 o
   2  -6   9        305.47        281.41        12.75 o
   3  -6   9         19.84         21.91         2.04 o
   4  -6   9         22.91         28.02         3.04 o
   5  -6   9        408.96        418.74        11.93 o
   6  -6   9        767.37        792.62        17.97 o
   7  -6   9         27.98         31.96         4.92 o
   8  -6   9       1051.86       1054.23        30.37 o
   9  -6   9        109.50        120.94        10.85 o
  -8  -5   9          3.10          2.19         1.61 o
  -7  -5   9        130.59        131.61         7.62 o
  -6  -5   9          0.54         -0.14         0.94 o
  -5  -5   9         33.80         30.61         3.22 o
  -4  -5   9        146.67        142.28         6.46 o
  -3  -5   9       1147.23       1177.27        16.72 o
  -2  -5   9        113.14         94.79         6.34 o
  -1  -5   9        111.45        126.27         7.94 o
   0  -5   9         86.24         76.41         6.18 o
   1  -5   9         26.51         23.78         1.80 o
   2  -5   9         61.62         66.20         3.87 o
   3  -5   9         23.10         23.85         2.38 o
   4  -5   9       1077.26       1110.79        18.19 o
   5  -5   9          0.96          1.10         0.95 o
   6  -5   9         48.73         59.05         6.34 o
   7  -5   9         34.76         34.75         5.16 o
   8  -5   9          8.17          3.03         2.03 o
   9  -5   9        155.51        146.03        16.55 o
  -9  -4   9          4.21          1.13         2.02 o
  -8  -4   9        256.01        275.30        11.16 o
  -7  -4   9         53.11         58.55         6.08 o
  -6  -4   9         13.89          9.94         1.70 o
  -5  -4   9        247.25        253.74         9.02 o
  -4  -4   9         60.67         54.80         3.88 o
  -3  -4   9        189.72        188.46         6.67 o
  -2  -4   9         19.98         18.56         1.84 o
  -1  -4   9         14.96         10.30         1.62 o
   0  -4   9          0.67          3.41         0.97 o
   1  -4   9          2.20          2.56         0.79 o
   2  -4   9        755.11        786.64        20.16 o
   3  -4   9          1.95          2.94         0.89 o
   4  -4   9         49.98         48.44         3.96 o
   5  -4   9         93.15         90.30         5.94 o
   6  -4   9        850.90        849.18        24.42 o
   7  -4   9        145.62        135.69        14.13 o
   8  -4   9        247.25        266.12        21.66 o
   9  -4   9          4.79          5.67         4.28 o
 -10  -3   9         20.78         25.37         6.74 o
  -9  -3   9         52.00         49.54         8.44 o
  -8  -3   9        146.81        140.65         8.97 o
  -7  -3   9         88.54         86.17         6.72 o
  -6  -3   9        299.44        280.32         9.52 o
  -5  -3   9        933.85        949.94        17.23 o
  -4  -3   9         54.07         62.15         4.01 o
  -3  -3   9        626.46        718.27        12.80 o
  -2  -3   9          2.78          0.23         0.41 o
  -1  -3   9          1.09          1.23         0.45 o
   0  -3   9          3.51         13.46         1.86 o
   1  -3   9          5.44          7.64         1.50 o
   2  -3   9        370.12        393.30        10.45 o
   3  -3   9         73.05         64.15         3.86 o
   4  -3   9        131.85        139.24         7.00 o
   5  -3   9         80.95         81.77         5.67 o
   6  -3   9         55.28         68.05         9.42 o
   7  -3   9          0.18         -2.68         2.92 o
   8  -3   9         20.86         24.68         6.49 o
   9  -3   9         25.65         16.32         5.52 o
 -10  -2   9          4.66          5.98         3.46 o
  -9  -2   9         34.24         31.99         6.95 o
  -8  -2   9         93.99        103.78         7.09 o
  -7  -2   9        123.45        136.01         7.61 o
  -6  -2   9        649.12        634.70        13.17 o
  -5  -2   9         44.57         37.90         3.09 o
  -4  -2   9         17.55         20.57         2.17 o
  -3  -2   9          1.14         -0.06         0.58 o
  -2  -2   9        176.34        167.29         5.97 o
  -1  -2   9         98.30         92.52         5.41 o
   0  -2   9          1.14          3.96         0.99 o
   1  -2   9        565.38        634.94        13.08 o
   2  -2   9         39.05         43.24         3.57 o
   3  -2   9         93.84        103.73         5.06 o
   4  -2   9        139.64        127.76         8.33 o
   5  -2   9        233.39        231.35        11.12 o
   6  -2   9         68.87         56.01         5.71 o
   7  -2   9         16.57         12.38         4.24 o
   8  -2   9         11.19         13.71         5.41 o
   9  -2   9          6.16          4.66         3.47 o
 -10  -1   9         52.19         53.02         9.81 o
  -9  -1   9          1.64          1.88         1.65 o
  -8  -1   9          0.22          0.47         0.49 o
  -7  -1   9         59.33         44.62         3.51 o
  -6  -1   9          9.07         13.92         1.63 o
  -5  -1   9         11.80         21.44         1.81 o
  -4  -1   9         99.30        101.33         4.26 o
  -3  -1   9          0.00          0.17         0.83 o
  -2  -1   9        273.39        275.06         7.22 o
  -1  -1   9       4416.52       4642.88        41.02 o
   0  -1   9        294.55        305.67         8.45 o
   1  -1   9          7.53          6.60         1.44 o
   2  -1   9         19.13         19.55         3.04 o
   3  -1   9         37.84         38.49         3.66 o
   4  -1   9        281.52        297.08        18.88 o
   5  -1   9        338.79        320.77        12.73 o
   6  -1   9          2.64          2.92         2.67 o
   7  -1   9        172.48        165.09        17.21 o
   8  -1   9        287.58        322.39        25.70 o
 -11   0   9         80.11         69.56        11.69 o
 -10   0   9         89.21         96.00        13.19 o
  -9   0   9        420.90        382.44        25.09 o
  -8   0   9          0.49          2.94         1.90 o
  -7   0   9        127.62        131.77        13.64 o
  -6   0   9        169.22        156.75         9.44 o
  -5   0   9        231.44        232.74         9.01 o
  -4   0   9        502.09        425.66         7.89 o
  -3   0   9       1325.77       1314.37        17.61 o
  -2   0   9        520.36        486.22        12.05 o
  -1   0   9        416.32        420.12        11.99 o
   0   0   9        324.68        330.99         9.18 o
   1   0   9        302.77        332.21         9.47 o
   2   0   9        646.29        625.03        17.88 o
   3   0   9         10.52         11.81         3.52 o
   4   0   9         10.64         10.28         2.20 o
   5   0   9        291.78        253.67        10.73 o
   6   0   9         36.33         42.72         8.92 o
   7   0   9        119.24        118.30        15.07 o
   8   0   9         14.55          7.55         3.42 o
 -11   1   9         80.58         91.61        13.80 o
 -10   1   9        161.59        165.10        17.50 o
  -9   1   9          6.29         17.40         5.46 o
  -8   1   9          0.23         -1.99         2.24 o
  -7   1   9         87.64         83.26        10.69 o
  -6   1   9          1.38          2.04         2.27 o
  -5   1   9          7.33          4.02         1.55 o
  -4   1   9         17.94         13.25         2.28 o
  -3   1   9        693.63        763.31        12.33 o
  -2   1   9        205.29        238.46         8.77 o
  -1   1   9          0.16          0.72         1.25 o
   0   1   9         31.01         27.02         2.77 o
   1   1   9        644.40        650.29        13.58 o
   2   1   9        172.51        155.78         6.68 o
   3   1   9        840.58        824.91        17.68 o
   4   1   9        777.43        789.01        12.79 o
   5   1   9        506.38        507.17        10.66 o
   6   1   9        163.53        116.85        14.61 o
   7   1   9        154.64        152.15        17.82 o
 -11   2   9        113.95        107.75        15.09 o
 -10   2   9         72.60         67.90        11.36 o
  -9   2   9         29.75         45.38         8.88 o
  -8   2   9          3.49          1.80         1.83 o
  -7   2   9       1083.48       1029.98        37.88 o
  -6   2   9        686.02        622.37        28.29 o
  -5   2   9         32.78         29.00         4.99 o
  -4   2   9       2367.54       2280.56        31.10 o
  -3   2   9        379.10        341.45         8.91 o
  -2   2   9        404.19        396.25        10.03 o
  -1   2   9        624.94        623.65        18.96 o
   0   2   9        197.21        193.37         7.45 o
   1   2   9        203.05        196.87         7.50 o
   2   2   9        590.33        554.25        13.86 o
   3   2   9        897.17        863.91        15.91 o
   4   2   9          3.79          2.89         0.49 o
   5   2   9          0.20          5.41         2.56 o
   6   2   9          2.08         -0.68         3.93 o
   7   2   9          0.69          3.52         3.55 o
 -11   3   9          4.91          2.01         4.04 o
 -10   3   9         51.41         45.38         9.55 o
  -9   3   9         10.64         15.07         5.65 o
  -8   3   9        174.84        164.95        16.34 o
  -7   3   9        720.16        676.20        31.30 o
  -6   3   9        385.73        367.76        21.96 o
  -5   3   9         22.17         17.36         1.39 o
  -4   3   9        312.01        343.57        17.66 o
  -3   3   9          0.00          1.01         2.71 o
  -2   3   9        273.53        270.53        10.72 o
  -1   3   9          7.70         10.13         2.06 o
   0   3   9        205.52        192.31         8.94 o
   1   3   9         75.53         84.20         5.46 o
   2   3   9       1187.56       1165.33        32.09 o
   3   3   9          6.79          9.73         3.63 o
   4   3   9         22.68         30.28         6.61 o
   5   3   9        142.77        152.14        17.08 o
   6   3   9         85.89        106.84        14.98 o
 -11   4   9          8.72         14.45         6.10 o
 -10   4   9          0.51          6.49         3.14 o
  -9   4   9        240.16        234.77        20.89 o
  -8   4   9        173.25        182.95        17.52 o
  -7   4   9        360.88        366.16        23.49 o
  -6   4   9       1044.57        998.66        36.10 o
  -5   4   9        667.30        652.20        25.32 o
  -4   4   9        137.06        119.67         8.28 o
  -3   4   9        683.24        701.78        18.77 o
  -2   4   9        687.63        653.72        17.03 o
  -1   4   9         98.94         92.94         5.18 o
   0   4   9         63.73         57.61         4.87 o
   1   4   9       1976.65       1907.22        24.90 o
   2   4   9         64.30         66.21        10.06 o
   3   4   9         57.84         55.68         9.73 o
   4   4   9         43.26         33.69         7.72 o
   5   4   9         12.37         12.89         5.87 o
 -11   5   9         23.73         27.29         7.89 o
 -10   5   9          1.49          2.74         2.09 o
  -9   5   9          0.41          1.68         3.30 o
  -8   5   9        161.23        160.23        16.67 o
  -7   5   9         62.09         64.42         4.39 o
  -6   5   9        706.24        714.32        16.47 o
  -5   5   9         71.97         69.43         5.58 o
  -4   5   9         20.71         12.75         3.67 o
  -3   5   9         24.94         26.19         3.72 o
  -2   5   9        104.21        107.07         7.03 o
  -1   5   9         79.15         79.97         4.87 o
   0   5   9        366.49        393.71        12.77 o
   1   5   9         14.31          9.41         2.24 o
   2   5   9         19.54         25.05         6.40 o
   3   5   9        224.04        255.77        21.53 o
   4   5   9         45.10         41.01         9.13 o
 -11   6   9         84.44         82.02        14.46 o
 -10   6   9         92.66        101.18        14.79 o
  -9   6   9        150.65        156.55        17.68 o
  -8   6   9        143.91        126.91        10.23 o
  -7   6   9        242.67        250.57        10.44 o
  -6   6   9        186.87        189.29         9.72 o
  -5   6   9        706.15        724.63        19.72 o
  -4   6   9        705.62        705.74        22.00 o
  -3   6   9        369.71        379.27        14.49 o
  -2   6   9        149.97        150.66         7.43 o
  -1   6   9        717.78        684.89        14.57 o
   0   6   9         81.12         87.09         5.99 o
   1   6   9         66.75         68.41        10.96 o
   2   6   9         55.46         64.88        11.21 o
   3   6   9          0.41          0.34         2.63 o
 -10   7   9          1.06          0.84         2.81 o
  -9   7   9         18.65         13.89         5.43 o
  -8   7   9         91.41         98.11        13.75 o
  -7   7   9         14.16         14.94         6.37 o
  -6   7   9         95.12         96.11         9.57 o
  -5   7   9          0.72          2.76         1.63 o
  -4   7   9         28.43         21.05         3.70 o
  -3   7   9          7.95         -1.27         2.25 o
  -2   7   9         46.35         37.81         4.86 o
  -1   7   9        128.29        137.88         9.05 o
   0   7   9          2.64          6.98         3.95 o
   1   7   9         61.18         70.64        11.91 o
   2   7   9        132.25        130.66        16.24 o
  -9   8   9         29.88         25.83         7.50 o
  -8   8   9        116.13        137.10        16.88 o
  -7   8   9         99.38        110.37         8.79 o
  -6   8   9        890.33        960.66        25.96 o
  -5   8   9         73.78         69.96         7.05 o
  -4   8   9        328.35        322.74        15.08 o
  -3   8   9          1.85          1.26         1.35 o
  -2   8   9          6.15          2.33         1.49 o
  -1   8   9        636.43        634.65        34.89 o
   0   8   9          5.39         -2.33         4.18 o
   1   8   9          4.35          7.24         4.07 o
  -8   9   9          2.85          4.14         3.15 o
  -7   9   9          0.19         -0.84         1.66 o
  -6   9   9          1.06          6.95         2.42 o
  -5   9   9         60.73         56.44         6.76 o
  -4   9   9         75.78         82.68         8.07 o
  -3   9   9         22.63         19.07         3.83 o
  -2   9   9         30.01         35.26         8.80 o
  -1   9   9         64.31         57.87        11.01 o
   0 -11  10         21.18         31.09         8.37 o
   1 -11  10        233.33        268.03        24.55 o
   2 -11  10         18.12         14.59         6.17 o
   3 -11  10         26.39         36.71        10.07 o
   4 -11  10        113.03        105.24        15.17 o
   5 -11  10         64.89         50.33        10.79 o
  -2 -10  10        164.21        198.20        20.34 o
  -1 -10  10        239.31        213.87        20.93 o
   0 -10  10        192.62        240.93        22.07 o
   1 -10  10         65.09         85.40        12.96 o
   2 -10  10         33.89         55.42        10.21 o
   3 -10  10          7.42         -3.65         4.24 o
   4 -10  10        335.23        346.39        26.55 o
   5 -10  10         14.46          9.52         5.72 o
   6 -10  10         99.89        106.84        15.22 o
   7 -10  10          3.96         14.07         6.18 o
  -4  -9  10         18.65         13.16         4.48 o
  -3  -9  10        121.09        111.10        10.05 o
  -2  -9  10         31.75         26.83         6.76 o
  -1  -9  10        107.13         87.30        12.31 o
   0  -9  10          5.96          4.48         2.35 o
   1  -9  10         23.50         23.80         6.25 o
   2  -9  10          6.26          2.72         3.28 o
   3  -9  10        159.54        130.58        15.84 o
   4  -9  10         28.73         19.63         6.48 o
   5  -9  10        366.76        356.68        26.05 o
   6  -9  10         45.85         45.85         9.98 o
   7  -9  10         36.17         33.16         8.67 o
   8  -9  10        145.02        144.46        17.95 o
  -5  -8  10         29.90         35.30         5.49 o
  -4  -8  10        180.26        205.00        13.05 o
  -3  -8  10         16.72         27.34         6.96 o
  -2  -8  10        342.68        374.09        24.71 o
  -1  -8  10        415.02        424.54        25.84 o
   0  -8  10         37.86         39.09         7.64 o
   1  -8  10        299.36        323.73        22.57 o
   2  -8  10         13.42         11.96         4.09 o
   3  -8  10        329.57        346.99        23.90 o
   4  -8  10         53.29         41.10         8.24 o
   5  -8  10        233.81        234.54        20.42 o
   6  -8  10         56.62         58.92         6.09 o
   7  -8  10        138.34        134.92        13.25 o
   8  -8  10        113.20        108.66         9.77 o
  -6  -7  10          0.71         -1.65         1.70 o
  -5  -7  10        139.67        136.82        10.31 o
  -4  -7  10         23.34         18.02         3.77 o
  -3  -7  10        389.55        368.93        22.92 o
  -2  -7  10          2.47          3.30         3.43 o
  -1  -7  10        153.55        160.27        14.89 o
   0  -7  10        131.73        142.06        13.97 o
   1  -7  10         93.13         90.85        11.27 o
   2  -7  10          0.36         -2.84         2.84 o
   3  -7  10         90.34        104.39        12.38 o
   4  -7  10         57.36         59.86         3.91 o
   5  -7  10         26.01         28.05         2.94 o
   6  -7  10         18.81         23.48         4.73 o
   7  -7  10        579.98        612.54        21.82 o
   8  -7  10        122.43        121.91        10.51 o
  -7  -6  10         18.88         23.33         4.35 o
  -6  -6  10        190.71        190.91        11.85 o
  -5  -6  10          7.90         12.58         3.26 o
  -4  -6  10        264.89        264.56         9.73 o
  -3  -6  10       1102.15        973.06        44.26 o
  -2  -6  10         74.35         82.40         9.91 o
  -1  -6  10        921.12        921.49        33.32 o
   0  -6  10        503.02        495.79        24.30 o
   1  -6  10        142.16        129.68        12.51 o
   2  -6  10        473.60        476.83        10.33 o
   3  -6  10       1906.02       1898.60        26.40 o
   4  -6  10         55.08         54.89         3.98 o
   5  -6  10         75.26         79.35         5.31 o
   6  -6  10        115.70        109.98         8.69 o
   7  -6  10        202.98        199.57        14.97 o
   8  -6  10          5.21          5.89         4.59 o
   9  -6  10          0.88          1.66         2.91 o
  -8  -5  10         62.51         66.39         6.87 o
  -7  -5  10         54.63         42.31         5.41 o
  -6  -5  10        102.41        102.11         6.31 o
  -5  -5  10        110.69        113.44         6.26 o
  -4  -5  10        232.00        248.16         8.56 o
  -3  -5  10         20.35         24.73         2.48 o
  -2  -5  10         62.61         66.64         3.32 o
  -1  -5  10        188.00        193.13        10.00 o
   0  -5  10         25.78         18.45         1.03 o
   1  -5  10          6.27          9.09         1.47 o
   2  -5  10        710.18        690.96        15.14 o
   3  -5  10        562.34        584.57        12.32 o
   4  -5  10        339.24        347.11        10.57 o
   5  -5  10        223.85        230.13         9.47 o
   6  -5  10        136.03        127.17         9.62 o
   7  -5  10        148.44        133.79        12.55 o
   8  -5  10         34.90         35.81         8.19 o
   9  -5  10        241.36        266.89        22.95 o
  -9  -4  10          8.96         18.21         5.29 o
  -8  -4  10         37.69         39.01         5.25 o
  -7  -4  10         74.63         68.34         6.37 o
  -6  -4  10         86.29         84.09         5.53 o
  -5  -4  10         92.40         94.87         5.53 o
  -4  -4  10         94.09         83.23         4.88 o
  -3  -4  10        240.80        234.65         7.70 o
  -2  -4  10        361.65        363.85        12.59 o
  -1  -4  10        887.21        889.46        13.01 o
   0  -4  10        379.14        369.30        11.53 o
   1  -4  10        967.76        971.50        15.33 o
   2  -4  10          2.84         13.58         2.16 o
   3  -4  10        236.82        241.99         8.41 o
   4  -4  10        287.22        299.32        10.27 o
   5  -4  10          3.23          0.35         1.53 o
   6  -4  10        108.47        102.06         8.72 o
   7  -4  10        100.78         94.07        12.12 o
   8  -4  10          0.03         -3.44         3.44 o
   9  -4  10          0.77          2.80         3.70 o
  -9  -3  10         15.41         10.64         4.43 o
  -8  -3  10        495.24        464.63        15.99 o
  -7  -3  10          9.62         17.18         3.39 o
  -6  -3  10         22.43         31.88         4.07 o
  -5  -3  10        696.09        674.36        16.84 o
  -4  -3  10         10.25         14.28         2.12 o
  -3  -3  10          0.18          0.35         0.45 o
  -2  -3  10        155.63        146.18         6.28 o
  -1  -3  10        127.22        110.35         7.67 o
   0  -3  10        700.28        768.25        13.39 o
   1  -3  10         96.55        106.78         5.38 o
   2  -3  10         72.77         66.93         4.57 o
   3  -3  10         43.19         49.28         4.01 o
   4  -3  10         36.74         34.80         3.55 o
   5  -3  10         10.07         14.03         3.04 o
   6  -3  10        122.51        126.88        13.38 o
   7  -3  10        350.16        345.75        24.12 o
   8  -3  10         39.00         36.53         7.75 o
 -10  -2  10          6.84          1.61         4.43 o
  -9  -2  10          1.02          3.83         2.91 o
  -8  -2  10          6.40          8.03         2.14 o
  -7  -2  10        350.92        356.33        11.69 o
  -6  -2  10        344.57        341.72         9.50 o
  -5  -2  10        364.25        363.65         9.47 o
  -4  -2  10        185.71        168.02         6.29 o
  -3  -2  10        127.65        107.46         4.18 o
  -2  -2  10         85.13        104.07         4.98 o
  -1  -2  10         65.08         88.34         6.69 o
   0  -2  10        524.24        565.47        11.81 o
   1  -2  10        304.32        288.42         9.07 o
   2  -2  10        887.97        907.67        17.18 o
   3  -2  10         38.70         36.08         3.62 o
   4  -2  10          9.45          7.15         2.81 o
   5  -2  10        134.46        141.88        13.99 o
   6  -2  10        126.93        116.05         8.43 o
   7  -2  10          0.43          7.18         4.23 o
   8  -2  10         42.94         35.33         8.56 o
 -10  -1  10         54.65         51.98        10.15 o
  -9  -1  10          0.81          1.52         2.94 o
  -8  -1  10         10.74          9.40         1.52 o
  -7  -1  10        506.69        402.74        29.22 o
  -6  -1  10         50.63         46.43         2.73 o
  -5  -1  10        145.75        122.06         4.61 o
  -4  -1  10          0.41          8.96         1.36 o
  -3  -1  10          2.20          0.74         0.54 o
  -2  -1  10         24.65         39.60         2.92 o
  -1  -1  10        102.37         93.42         4.84 o
   0  -1  10        335.81        318.99         9.14 o
   1  -1  10         34.44         33.79         3.82 o
   2  -1  10          0.15          0.82         1.29 o
   3  -1  10         33.03         44.51         5.09 o
   4  -1  10        108.87        112.63        11.93 o
   5  -1  10         90.41         95.97        11.05 o
   6  -1  10          0.57          0.23         1.17 o
   7  -1  10          0.04          5.02         3.24 o
   8  -1  10         35.11         35.05         9.08 o
 -11   0  10         16.41         12.48         5.99 o
 -10   0  10          5.52          6.41         4.51 o
  -9   0  10          5.10         -0.18         3.64 o
  -8   0  10          0.08          1.37         1.80 o
  -7   0  10         23.71         21.33         5.59 o
  -6   0  10         22.03         14.18         4.42 o
  -5   0  10         93.79         75.26         6.46 o
  -4   0  10         26.10         24.79         3.93 o
  -3   0  10         14.41         22.99         2.74 o
  -2   0  10        659.10        731.17        15.84 o
  -1   0  10         39.17         52.45         4.50 o
   0   0  10       1699.34       1804.89        22.68 o
   1   0  10        400.56        391.22        10.95 o
   2   0  10        217.51        235.95        11.47 o
   3   0  10         26.97         22.56         5.51 o
   4   0  10          5.51          4.76         2.72 o
   5   0  10         24.33         17.68         6.16 o
   6   0  10          0.23         -0.12         2.51 o
   7   0  10         18.29         17.49         5.69 o
 -11   1  10         15.37         29.04         7.88 o
 -10   1  10          0.16          0.13         2.92 o
  -9   1  10        140.38        130.06        15.37 o
  -8   1  10         82.87         63.71        10.24 o
  -7   1  10         57.88         56.92         9.20 o
  -6   1  10        128.07        147.21        14.07 o
  -5   1  10        237.99        231.14        17.10 o
  -4   1  10        675.76        667.19        15.89 o
  -3   1  10        801.67        765.54        14.11 o
  -2   1  10        363.85        383.01        11.81 o
  -1   1  10        190.79        175.61         8.43 o
   0   1  10        279.66        276.77         9.16 o
   1   1  10        269.03        255.78         8.96 o
   2   1  10          1.12          3.45         4.50 o
   3   1  10       3256.33       3196.81        41.40 o
   4   1  10        406.80        383.31         9.40 o
   5   1  10         33.74         25.26         3.15 o
   6   1  10         31.29         29.28         6.72 o
   7   1  10         11.81         12.99         5.72 o
 -11   2  10        133.81        125.40        16.78 o
 -10   2  10          9.25          8.63         1.75 o
  -9   2  10          8.47          6.46         3.30 o
  -8   2  10         28.30         29.91         7.29 o
  -7   2  10         43.96         35.70         7.50 o
  -6   2  10          1.51          5.82         2.08 o
  -5   2  10         27.18         34.68         6.80 o
  -4   2  10        601.12        552.43        10.84 o
  -3   2  10         24.24         23.97         2.52 o
  -2   2  10        645.89        680.99        13.80 o
  -1   2  10        187.73        189.95         8.95 o
   0   2  10        129.71        143.35         6.68 o
   1   2  10        926.57        923.07        20.07 o
   2   2  10       2498.56       2538.64        31.87 o
   3   2  10        114.78        126.01         6.63 o
   4   2  10        106.56         71.50         7.97 o
   5   2  10        112.91        105.04        14.18 o
   6   2  10         82.86         77.92        12.97 o
 -11   3  10        233.28        269.98        24.32 o
 -10   3  10          0.56          2.46         3.45 o
  -9   3  10        272.20        251.56        21.59 o
  -8   3  10        108.10         93.38        12.67 o
  -7   3  10         67.46         61.77         9.59 o
  -6   3  10          0.70         11.40         5.02 o
  -5   3  10       2525.18       2347.74        30.10 o
  -4   3  10         80.17         67.21         4.23 o
  -3   3  10        482.96        492.34        26.00 o
  -2   3  10        338.26        310.10        12.06 o
  -1   3  10        257.79        252.77        11.20 o
   0   3  10          1.17         -0.54         0.81 o
   1   3  10          5.59         25.23         8.63 o
   2   3  10          8.33          6.67         1.42 o
   3   3  10        219.03        205.75        18.60 o
   4   3  10         22.60         35.94         7.89 o
   5   3  10          2.15          0.49         2.38 o
   6   3  10          4.58         -0.37         3.35 o
 -11   4  10        318.06        317.40        27.26 o
 -10   4  10         85.87         77.00        13.19 o
  -9   4  10        230.91        221.63        20.50 o
  -8   4  10        270.88        278.64        22.14 o
  -7   4  10        330.91        340.50        23.15 o
  -6   4  10        539.77        507.42        11.33 o
  -5   4  10        420.12        437.86        12.64 o
  -4   4  10          6.33          4.03         1.92 o
  -3   4  10          0.11         -0.39         0.97 o
  -2   4  10         20.04         21.05         3.09 o
  -1   4  10        112.33        117.43         7.71 o
   0   4  10        156.24        150.44         8.31 o
   1   4  10        229.26        223.20         9.01 o
   2   4  10         40.14         28.74         6.82 o
   3   4  10         44.24         46.60         9.33 o
   4   4  10        310.83        322.51        25.27 o
   5   4  10         18.50         12.75         5.30 o
 -11   5  10         57.71         47.82        10.63 o
 -10   5  10         23.05         24.09         7.50 o
  -9   5  10        161.24        186.93        19.16 o
  -8   5  10         10.02          4.66         3.71 o
  -7   5  10        143.87        142.21        11.49 o
  -6   5  10        182.52        182.43        10.53 o
  -5   5  10        449.88        467.54        18.86 o
  -4   5  10         97.13         98.43        11.01 o
  -3   5  10         35.08         33.85         5.75 o
  -2   5  10         15.19         17.10         2.77 o
  -1   5  10          0.09          0.73         0.98 o
   0   5  10        232.57        227.28        10.12 o
   1   5  10        280.71        259.86        29.43 o
   2   5  10        200.98        195.24        19.03 o
   3   5  10          3.59         10.40         4.55 o
   4   5  10         32.99         39.77         8.81 o
 -10   6  10         87.54        111.70        15.67 o
  -9   6  10         15.69          7.45         3.29 o
  -8   6  10         47.95         40.68         8.80 o
  -7   6  10        237.94        239.78        13.86 o
  -6   6  10         39.43         33.11         4.17 o
  -5   6  10        623.77        680.27        60.20 o
  -4   6  10         63.70         59.86         9.00 o
  -3   6  10        213.34        217.38        15.82 o
  -2   6  10         42.35         40.23         3.91 o
  -1   6  10        150.09        140.61         8.87 o
   0   6  10        143.07        131.87         7.54 o
   1   6  10          1.78          6.32         4.06 o
   2   6  10         56.01         59.19        11.13 o
   3   6  10          8.58          6.40         3.96 o
 -10   7  10         23.29          8.56         4.60 o
  -9   7  10         19.28         16.37         6.58 o
  -8   7  10         24.77         15.48         5.00 o
  -7   7  10        885.71        860.67        31.29 o
  -6   7  10          0.84          3.74         1.97 o
  -5   7  10          4.37          4.11         1.76 o
  -4   7  10        226.85        240.46        12.61 o
  -3   7  10        165.52        161.76        13.87 o
  -2   7  10        121.70        122.52         8.97 o
  -1   7  10        118.50        151.90        16.87 o
   0   7  10         50.03         50.69        10.08 o
   1   7  10        127.27        160.22        18.10 o
  -9   8  10          0.60          7.29         4.83 o
  -8   8  10         51.11         43.21         9.47 o
  -7   8  10        166.31        162.53        10.48 o
  -6   8  10        175.72        176.20        11.21 o
  -5   8  10          0.47          2.37         1.60 o
  -4   8  10          2.84          2.38         2.14 o
  -3   8  10         12.91         14.86         3.36 o
  -2   8  10          8.64          8.27         4.02 o
  -1   8  10         32.53         44.22         9.82 o
   0   8  10          0.43          3.28         3.48 o
  -7   9  10          1.88          0.94         2.63 o
  -6   9  10         49.58         58.54         6.88 o
  -5   9  10        255.03        278.82        15.02 o
  -4   9  10         13.43         13.21         2.91 o
  -3   9  10        133.60        141.83        12.71 o
   1 -11  11         82.17        104.21        15.37 o
   2 -11  11         90.95        111.99        16.00 o
   3 -11  11         51.38         52.61        11.00 o
   4 -11  11         63.17         65.05        12.35 o
  -2 -10  11         78.26         79.81        12.96 o
  -1 -10  11          0.65          0.77         3.32 o
   0 -10  11         10.69         11.77         5.63 o
   1 -10  11        188.61        193.70        19.88 o
   2 -10  11          0.56         -0.96         1.58 o
   3 -10  11         11.08         14.28         5.79 o
   4 -10  11          1.11         -3.45         3.66 o
   5 -10  11        179.82        174.77        19.53 o
   6 -10  11         15.77          7.01         3.62 o
  -4  -9  11         11.63         16.72         3.93 o
  -3  -9  11          7.81          5.93         2.00 o
  -2  -9  11         83.52         76.99        12.00 o
  -1  -9  11         24.43         39.16         8.47 o
   0  -9  11         35.02         33.91         7.53 o
   1  -9  11          4.27          1.98         1.98 o
   2  -9  11        302.41        293.52        23.31 o
   3  -9  11        330.16        331.43        24.95 o
   4  -9  11          5.62          3.93         2.39 o
   5  -9  11        299.11        273.02        23.56 o
   6  -9  11          1.71          2.17         2.79 o
   7  -9  11          3.53          3.38         2.50 o
  -5  -8  11        164.21        144.13        11.27 o
  -4  -8  11          3.00          5.31         3.47 o
  -3  -8  11          0.02          1.98         2.12 o
  -2  -8  11        183.17        150.00        15.58 o
  -1  -8  11         24.35         17.90         5.71 o
   0  -8  11          1.31          0.34         2.72 o
   1  -8  11         18.46         16.64         5.36 o
   2  -8  11        193.00        209.84        18.66 o
   3  -8  11          0.42         -0.71         3.03 o
   4  -8  11        235.04        238.35        20.71 o
   5  -8  11         35.42         36.03         4.46 o
   6  -8  11         51.26         53.76         6.90 o
   7  -8  11          1.51          3.44         2.05 o
   8  -8  11        169.34        171.18        20.13 o
  -6  -7  11          3.41          5.59        11.19 o
  -5  -7  11          7.44          4.12         1.38 o
  -4  -7  11         13.53         14.06         3.18 o
  -3  -7  11         63.82         50.17         6.27 o
  -2  -7  11        147.65        130.39        13.74 o
  -1  -7  11         74.78         57.32         9.03 o
   0  -7  11         31.16         25.15         6.47 o
   1  -7  11        672.69        653.08        30.87 o
   2  -7  11         87.32         83.42        11.11 o
   3  -7  11          1.11          0.59         0.60 o
   4  -7  11       1014.35       1065.93        16.78 o
   5  -7  11        340.07        342.93        14.11 o
   6  -7  11        431.13        416.31        22.53 o
   7  -7  11         41.05         43.26         5.96 o
   8  -7  11          0.23         -0.14         2.63 o
  -7  -6  11        390.70        410.00        17.91 o
  -6  -6  11        183.58        181.90        11.76 o
  -5  -6  11        156.66        158.75        10.76 o
  -4  -6  11         39.14         44.74         3.60 o
  -3  -6  11        308.85        309.35        14.42 o
  -2  -6  11        188.78        165.52        14.13 o
  -1  -6  11         19.58         18.81         5.16 o
   0  -6  11        504.72        510.02        25.23 o
   1  -6  11        296.11        263.64        18.78 o
   2  -6  11         79.22         82.34         4.82 o
   3  -6  11         34.16         34.20         3.83 o
   4  -6  11        312.30        325.12        10.06 o
   5  -6  11         15.84         14.98         2.32 o
   6  -6  11        240.10        229.67        13.05 o
   7  -6  11         30.41         28.51         4.74 o
   8  -6  11         17.20         17.11         3.98 o
  -8  -5  11         47.86         31.43         7.39 o
  -7  -5  11          0.06         -0.50         2.54 o
  -6  -5  11          0.11          2.71         1.31 o
  -5  -5  11         10.98          9.34         1.84 o
  -4  -5  11         18.59         21.29         2.48 o
  -3  -5  11        123.45        121.05         5.47 o
  -2  -5  11        323.67        298.22         7.64 o
  -1  -5  11          0.11          1.07         0.63 o
   0  -5  11        110.08        106.57         6.23 o
   1  -5  11       1395.27       1381.78        60.72 o
   2  -5  11       1969.88       1975.18        27.41 o
   3  -5  11       1191.50       1165.54        23.41 o
   4  -5  11        387.31        370.15        11.38 o
   5  -5  11        432.93        444.25        17.23 o
   6  -5  11         52.55         57.85         6.55 o
   7  -5  11        125.76        118.76        10.15 o
   8  -5  11        330.55        348.80        25.00 o
  -9  -4  11         67.64         78.25        12.11 o
  -8  -4  11        228.05        263.47        21.42 o
  -7  -4  11        154.78        172.33        10.23 o
  -6  -4  11        611.15        597.99        14.67 o
  -5  -4  11        114.78        114.34         6.12 o
  -4  -4  11         74.92         70.15         4.57 o
  -3  -4  11        145.33        141.78         5.37 o
  -2  -4  11         49.67         56.89         3.55 o
  -1  -4  11         17.20         16.07         1.96 o
   0  -4  11        617.01        644.46        12.43 o
   1  -4  11         22.90         32.90         3.03 o
   2  -4  11          0.14         -0.68         1.16 o
   3  -4  11         49.38         47.16         4.91 o
   4  -4  11        225.09        214.48         9.02 o
   5  -4  11          0.14          1.18         1.67 o
   6  -4  11        146.38        125.62        10.03 o
   7  -4  11         16.74         27.63         6.99 o
   8  -4  11          6.34          4.56         3.60 o
  -9  -3  11          0.01          2.63         5.20 o
  -8  -3  11         10.64          2.09         2.48 o
  -7  -3  11         76.69         65.69         5.66 o
  -6  -3  11        423.49        396.64        11.26 o
  -5  -3  11        142.86        149.73         6.70 o
  -4  -3  11          4.22          4.95         1.07 o
  -3  -3  11        243.08        237.90         8.24 o
  -2  -3  11        321.53        285.78         9.15 o
  -1  -3  11        254.95        202.05         6.99 o
   0  -3  11       2027.81       2012.46        30.93 o
   1  -3  11        433.68        419.76        11.20 o
   2  -3  11        832.75        828.96        20.14 o
   3  -3  11        589.01        557.81        17.69 o
   4  -3  11        615.53        640.57        20.30 o
   5  -3  11         79.75         78.27        10.06 o
   6  -3  11          3.95         -1.02         1.88 o
   7  -3  11         78.92         91.97        12.93 o
   8  -3  11         52.21         50.73        10.01 o
 -10  -2  11        394.59        434.73        28.99 o
  -9  -2  11        278.39        288.26        22.93 o
  -8  -2  11         27.28         42.67         8.78 o
  -7  -2  11        492.22        443.07        12.46 o
  -6  -2  11          0.75          0.54         0.69 o
  -5  -2  11         45.67         46.62         3.67 o
  -4  -2  11        329.13        315.79         8.89 o
  -3  -2  11          3.83          3.54         1.65 o
  -2  -2  11        128.11        138.06         5.98 o
  -1  -2  11          0.10          0.09         0.67 o
   0  -2  11          0.60          1.97         1.02 o
   1  -2  11        340.18        371.03        10.82 o
   2  -2  11         83.42         82.62         6.60 o
   3  -2  11          0.43          3.92         1.69 o
   4  -2  11          2.57          1.96         1.70 o
   5  -2  11          4.35          3.04         3.50 o
   6  -2  11          0.03          4.32         3.16 o
   7  -2  11          1.80          2.59         1.67 o
   8  -2  11          7.47          4.21         1.53 o
 -10  -1  11          0.36         -2.14         4.19 o
  -9  -1  11         15.31         10.53         4.43 o
  -8  -1  11         92.64         85.17        12.04 o
  -7  -1  11          7.14          7.01         3.14 o
  -6  -1  11        262.80        188.56        53.07 o
  -5  -1  11         39.59         36.33         2.62 o
  -4  -1  11        230.82        228.64         8.28 o
  -3  -1  11         19.78         32.96         2.63 o
  -2  -1  11         30.12         42.46         3.26 o
  -1  -1  11       1136.76       1096.91        17.53 o
   0  -1  11        236.51        226.14         8.31 o
   1  -1  11        334.26        308.34        12.33 o
   2  -1  11        770.66        741.58        28.19 o
   3  -1  11         93.08         85.87        10.22 o
   4  -1  11         13.63         19.84         5.17 o
   5  -1  11        250.64        233.19        11.58 o
   6  -1  11        366.98        354.01        24.91 o
   7  -1  11        124.24        143.15        16.96 o
 -11   0  11        116.09        120.19        16.11 o
 -10   0  11          3.82          1.62         1.75 o
  -9   0  11         57.90         58.57        10.28 o
  -8   0  11         80.96         96.27        12.70 o
  -7   0  11         83.76         92.70        12.17 o
  -6   0  11        663.83        655.09        30.65 o
  -5   0  11          6.55          9.27         2.48 o
  -4   0  11        840.87        834.67        14.35 o
  -3   0  11        381.32        407.10        21.30 o
  -2   0  11         27.09         28.13         3.32 o
  -1   0  11        363.81        387.90        12.96 o
   0   0  11          3.39          7.60         1.79 o
   1   0  11          0.43          1.09         0.72 o
   2   0  11        238.80        236.59        10.91 o
   3   0  11        307.91        345.45        21.49 o
   4   0  11        157.78        175.64        16.21 o
   5   0  11        234.45        239.09        20.27 o
   6   0  11          3.37          2.08         2.20 o
   7   0  11          0.21         -1.03         4.28 o
 -11   1  11         15.04         13.33         3.98 o
 -10   1  11          5.02         -1.11         3.18 o
  -9   1  11         73.16         58.64        10.68 o
  -8   1  11          0.14          0.49         1.80 o
  -7   1  11         40.24         46.89         8.90 o
  -6   1  11        627.61        608.25        29.60 o
  -5   1  11         66.70         73.29        10.27 o
  -4   1  11          6.98          7.79         1.54 o
  -3   1  11          2.21          3.53         1.53 o
  -2   1  11        134.30        129.35         7.38 o
  -1   1  11         23.16         20.44         3.12 o
   0   1  11        205.44        195.44         8.03 o
   1   1  11          0.49          0.74         1.40 o
   2   1  11       3156.95       3027.92        38.68 o
   3   1  11        211.89        194.81         9.64 o
   4   1  11        176.98        177.31         6.75 o
   5   1  11          6.24          0.05         3.85 o
   6   1  11         44.95         40.61         9.21 o
 -11   2  11         18.69         21.93         7.39 o
 -10   2  11          0.71         -0.31         3.08 o
  -9   2  11        290.28        268.01        22.61 o
  -8   2  11        261.73        249.54        20.90 o
  -7   2  11         48.47         34.52         7.36 o
  -6   2  11        238.10        247.58        19.01 o
  -5   2  11        450.71        450.75        24.46 o
  -4   2  11         42.68         45.28         3.73 o
  -3   2  11          8.70         11.97         2.56 o
  -2   2  11        116.64        105.33         6.93 o
  -1   2  11        164.62        157.92         7.31 o
   0   2  11         12.53          9.71         1.69 o
   1   2  11        218.41        237.44        10.71 o
   2   2  11        562.93        545.77        15.72 o
   3   2  11        107.73         92.65         5.95 o
   4   2  11        223.39        205.17        19.23 o
   5   2  11        123.62        119.87        15.59 o
   6   2  11         63.55         68.89        12.72 o
 -11   3  11         22.96         37.88         9.92 o
 -10   3  11        104.96        100.52        14.23 o
  -9   3  11          0.09          7.96         3.71 o
  -8   3  11        173.62        163.69        17.26 o
  -7   3  11        225.93        223.19        19.00 o
  -6   3  11        105.64        113.56        12.84 o
  -5   3  11         51.22         49.48         2.82 o
  -4   3  11         15.73         17.94         3.13 o
  -3   3  11         16.44         21.41         2.74 o
  -2   3  11          0.10          0.42         0.80 o
  -1   3  11        132.85        139.38         7.07 o
   0   3  11       2413.19       2327.34        34.18 o
   1   3  11          5.46          6.02         2.21 o
   2   3  11        175.60        177.07         8.08 o
   3   3  11         85.56         70.49        11.22 o
   4   3  11         67.31         81.55        12.92 o
   5   3  11        103.60        107.58        15.47 o
 -11   4  11         66.79         62.94        12.38 o
 -10   4  11         17.79         21.62         7.25 o
  -9   4  11         78.35         84.77        13.05 o
  -8   4  11         39.18         30.58         7.28 o
  -7   4  11        351.09        363.02        24.89 o
  -6   4  11         22.68         24.59         1.82 o
  -5   4  11          4.10          6.15         1.74 o
  -4   4  11         16.69         26.73         6.11 o
  -3   4  11        116.52        117.86        11.21 o
  -2   4  11         91.96         96.19         6.98 o
  -1   4  11         44.87         41.03         4.72 o
   0   4  11         42.04         34.76         4.23 o
   1   4  11        104.74        105.68         6.58 o
   2   4  11          0.03          8.53         5.08 o
   3   4  11        144.69        145.55        16.74 o
   4   4  11         17.52         14.62         5.32 o
 -11   5  11         42.65         50.02        10.63 o
 -10   5  11        342.58        340.19        27.54 o
  -9   5  11         39.30         39.77         9.69 o
  -8   5  11          1.15          2.67         3.89 o
  -7   5  11         32.56         27.74         3.82 o
  -6   5  11        117.91        125.30         7.12 o
  -5   5  11          0.01          1.68         1.79 o
  -4   5  11        104.36         82.92        10.56 o
  -3   5  11          3.60          5.99         2.76 o
  -2   5  11          1.73          0.37         1.18 o
  -1   5  11         27.57         25.39         7.24 o
   0   5  11         29.99         29.62         3.85 o
   1   5  11          4.79         12.80         4.80 o
   2   5  11         41.20         51.34         9.78 o
   3   5  11         43.27         34.72         8.67 o
 -10   6  11         44.65         51.94        11.10 o
  -9   6  11          4.80          3.29         2.85 o
  -8   6  11         61.59         67.83        11.66 o
  -7   6  11         66.09         77.12         5.78 o
  -6   6  11        163.68        152.18         9.02 o
  -5   6  11         43.21         37.36         4.54 o
  -4   6  11         34.88         24.19         6.09 o
  -3   6  11          2.56          2.74         2.67 o
  -2   6  11          5.39          1.16         2.39 o
  -1   6  11          7.70          5.14         2.77 o
   0   6  11        138.95        138.92        16.13 o
   1   6  11         20.35         21.88         6.78 o
   2   6  11         62.81         69.35        12.66 o
  -9   7  11        212.40        225.40        22.33 o
  -8   7  11         38.79         31.69         7.65 o
  -7   7  11        103.65         92.19        12.85 o
  -6   7  11         67.65         66.50         6.36 o
  -5   7  11          0.72         -2.66         2.66 o
  -4   7  11        388.39        350.57        22.22 o
  -3   7  11         30.78         31.32         4.94 o
  -2   7  11          1.10         -3.70         5.64 o
  -1   7  11         26.65         33.19         8.25 o
   0   7  11         43.34         33.50         7.93 o
   1   7  11         24.81         31.17         7.76 o
  -8   8  11         96.24         69.81        12.31 o
  -7   8  11         21.29         11.50         4.76 o
  -6   8  11         42.03         40.79         5.75 o
  -5   8  11          0.01          4.94         4.10 o
  -4   8  11         17.24         12.84         6.72 o
  -3   8  11          4.21          1.66         1.80 o
  -2   8  11          3.06         12.10         4.90 o
  -1   8  11        369.61        410.70        29.79 o
   2 -11  12          6.14          3.57         3.27 o
  -2 -10  12        186.67        202.63        20.68 o
  -1 -10  12         38.95         51.18        10.09 o
   0 -10  12         34.74         29.78         7.84 o
   1 -10  12         35.77         36.27         8.53 o
   2 -10  12          1.60          2.21         3.42 o
   3 -10  12         29.63         27.92         7.77 o
   4 -10  12          0.19          0.29         3.60 o
   5 -10  12         91.40         78.57        13.72 o
  -4  -9  12        129.20        139.26        11.57 o
  -3  -9  12         19.89         17.29         4.21 o
  -2  -9  12         12.76          7.69         2.98 o
  -1  -9  12          6.34          3.90         1.68 o
   0  -9  12         42.50         44.98         9.17 o
   1  -9  12          3.93          2.87         2.63 o
   2  -9  12        104.13        122.73        15.36 o
   3  -9  12         48.15         46.28         9.16 o
   4  -9  12        101.26        121.69        15.99 o
   5  -9  12         83.71         85.15        13.42 o
   6  -9  12        126.76        142.36        17.74 o
  -5  -8  12         12.01         13.59         3.40 o
  -4  -8  12          0.25         -0.55         1.50 o
  -3  -8  12        191.94        167.36        12.06 o
  -2  -8  12         43.15         28.00         6.71 o
  -1  -8  12         87.25         84.91        11.71 o
   0  -8  12          1.84          1.59         2.52 o
   1  -8  12          0.81         -1.13         1.49 o
   2  -8  12          9.41          6.06         2.25 o
   3  -8  12         75.08         64.13        10.91 o
   4  -8  12         33.60         27.71         7.40 o
   5  -8  12         38.96         35.75         8.86 o
   6  -8  12          2.29          1.93         3.39 o
   7  -8  12          3.35          2.25         1.89 o
  -6  -7  12          3.96          2.58         3.63 o
  -5  -7  12          0.85          3.60         1.62 o
  -4  -7  12         92.57         78.14         7.73 o
  -3  -7  12          5.10          5.88         3.03 o
  -2  -7  12         35.14         25.68         6.26 o
  -1  -7  12          0.01          0.63         1.40 o
   0  -7  12          5.05          2.59         1.59 o
   1  -7  12         23.46         23.94         5.89 o
   2  -7  12        166.85        156.09        15.95 o
   3  -7  12        170.21        173.51         7.66 o
   4  -7  12          2.65          3.16         1.80 o
   5  -7  12         62.71         65.98         6.33 o
   6  -7  12         66.92         65.60         6.89 o
   7  -7  12         56.04         57.31         7.01 o
  -7  -6  12          0.01         -2.39         2.39 o
  -6  -6  12          7.31          5.22         1.77 o
  -5  -6  12        122.72        117.55        19.73 o
  -4  -6  12          0.27         -0.02         1.97 o
  -3  -6  12          0.08          0.91         0.33 o
  -2  -6  12        288.71        278.26        18.57 o
  -1  -6  12          6.09          6.40         2.60 o
   0  -6  12        207.24        178.13        15.53 o
   1  -6  12       1268.50       1238.60        22.12 o
   2  -6  12        536.00        549.79        13.44 o
   3  -6  12         49.08         44.14         4.48 o
   4  -6  12          2.61          1.37         1.05 o
   5  -6  12        104.79        125.98         9.18 o
   6  -6  12         26.43         30.27         4.72 o
   7  -6  12         23.56         23.23         4.43 o
   8  -6  12          4.02          8.87         2.67 o
  -8  -5  12          0.99          7.72         4.78 o
  -7  -5  12         24.38         19.45         3.37 o
  -6  -5  12         51.82         53.91         5.90 o
  -5  -5  12         24.04         24.29         2.92 o
  -4  -5  12         82.38         85.39         5.10 o
  -3  -5  12          1.15          4.28         1.22 o
  -2  -5  12        138.10        127.80         5.17 o
  -1  -5  12        561.47        517.85        18.07 o
   0  -5  12        326.11        315.35         9.35 o
   1  -5  12        560.60        629.09        17.65 o
   2  -5  12         17.82         19.87         3.13 o
   3  -5  12          4.55         10.49         2.60 o
   4  -5  12          4.49          5.16         1.85 o
   5  -5  12         58.37         48.96         5.90 o
   6  -5  12         61.02         65.31         7.20 o
   7  -5  12        312.59        316.67        17.02 o
   8  -5  12          4.59         13.02         5.75 o
  -9  -4  12         46.88         62.50        11.16 o
  -8  -4  12         58.71         56.78        10.26 o
  -7  -4  12          5.17          4.35         1.53 o
  -6  -4  12         11.54         10.25         1.90 o
  -5  -4  12        146.08        152.45         7.12 o
  -4  -4  12          1.77         -0.49         1.07 o
  -3  -4  12         83.78         85.71         4.26 o
  -2  -4  12        151.97        145.86         5.50 o
  -1  -4  12          7.63         11.73         1.88 o
   0  -4  12        228.69        211.63         7.60 o
   1  -4  12        268.37        254.74        12.01 o
   2  -4  12         11.22          6.02         3.12 o
   3  -4  12        289.77        299.01        13.08 o
   4  -4  12        614.59        647.76        20.63 o
   5  -4  12          1.78          1.09         1.07 o
   6  -4  12        175.53        188.15        16.86 o
   7  -4  12         75.12         76.27        11.64 o
   8  -4  12         15.39         22.19         6.75 o
  -9  -3  12         71.64         93.31        13.43 o
  -8  -3  12         71.79         84.27        12.55 o
  -7  -3  12          0.92          1.32         2.38 o
  -6  -3  12         54.68         54.75         4.18 o
  -5  -3  12        564.15        541.08        12.92 o
  -4  -3  12        121.38        113.69         5.82 o
  -3  -3  12        320.61        309.35         8.02 o
  -2  -3  12         71.26         68.98         4.90 o
  -1  -3  12        262.81        300.52         9.03 o
   0  -3  12        557.68        590.70        13.18 o
   1  -3  12         17.87         35.44         3.47 o
   2  -3  12         18.20         20.47         3.46 o
   3  -3  12         97.20         99.49         7.78 o
   4  -3  12          7.75          9.10         2.73 o
   5  -3  12        250.01        233.03        18.14 o
   6  -3  12          7.56          8.08         3.71 o
   7  -3  12         25.46         21.88         6.70 o
   8  -3  12         61.36         71.21        12.63 o
 -10  -2  12         78.90         91.26        14.01 o
  -9  -2  12         38.71         30.14         8.33 o
  -8  -2  12         65.41         58.45        10.26 o
  -7  -2  12         10.73          5.99         1.40 o
  -6  -2  12        152.14        131.68         7.94 o
  -5  -2  12         55.90         53.17         3.91 o
  -4  -2  12        602.90        605.45        10.58 o
  -3  -2  12        263.62        248.63         8.06 o
  -2  -2  12        198.56        202.53         7.66 o
  -1  -2  12         77.26         69.31         3.98 o
   0  -2  12        101.28        117.27         6.03 o
   1  -2  12        795.61        803.50        16.67 o
   2  -2  12        348.20        334.65        13.93 o
   3  -2  12        163.99        156.57        13.66 o
   4  -2  12        499.17        505.20        26.24 o
   5  -2  12          1.97          0.82         1.39 o
   6  -2  12         68.02         68.06        11.06 o
   7  -2  12         10.25         21.43         6.56 o
 -10  -1  12        173.59        170.85        18.72 o
  -9  -1  12          8.13         15.75         6.31 o
  -8  -1  12        118.00        123.86        15.00 o
  -7  -1  12        108.58        129.86        15.02 o
  -6  -1  12        182.80        170.74        16.41 o
  -5  -1  12          4.54          7.16         1.36 o
  -4  -1  12        174.81        155.57         5.45 o
  -3  -1  12       1905.01       1814.26        20.63 o
  -2  -1  12        235.43        225.01         7.84 o
  -1  -1  12        229.86        206.34         9.20 o
   0  -1  12         21.98         23.13         2.80 o
   1  -1  12         48.73         52.46         5.21 o
   2  -1  12         65.14         55.62         8.21 o
   3  -1  12       1351.66       1380.55        42.54 o
   4  -1  12        101.35        100.57        12.08 o
   5  -1  12        142.19        134.33        14.91 o
   6  -1  12         23.68         27.06         6.98 o
   7  -1  12          5.19          2.78         3.62 o
 -10   0  12        211.63        278.76        23.99 o
  -9   0  12          4.33          4.11         3.91 o
  -8   0  12         26.02         28.89         7.22 o
  -7   0  12          0.28          2.21         1.58 o
  -6   0  12        240.65        252.40        19.82 o
  -5   0  12         34.49         40.13         7.76 o
  -4   0  12        189.85        176.77         7.26 o
  -3   0  12         62.28         67.02         5.09 o
  -2   0  12         85.23        113.65         7.04 o
  -1   0  12        173.63        170.30         7.52 o
   0   0  12        278.90        285.29         9.96 o
   1   0  12         24.48         25.49         4.17 o
   2   0  12        542.41        558.32        17.49 o
   3   0  12          7.23          6.66         1.98 o
   4   0  12        130.88        155.75         9.41 o
   5   0  12        272.45        294.20        12.95 o
   6   0  12        219.41        181.42        19.02 o
 -10   1  12        143.10        179.51        19.62 o
  -9   1  12          8.47          9.03         3.71 o
  -8   1  12         19.94         23.01         6.51 o
  -7   1  12        142.08        159.85        16.29 o
  -6   1  12         77.41         83.94        11.44 o
  -5   1  12       3990.61       3996.60        75.11 o
  -4   1  12          0.43         -0.34         3.27 o
  -3   1  12       1398.58       1406.87        23.75 o
  -2   1  12        391.28        383.66        13.27 o
  -1   1  12        145.36        142.91         7.07 o
   0   1  12        366.67        354.34        11.42 o
   1   1  12       1173.30       1102.99        24.62 o
   2   1  12          7.72         23.82        11.42 o
   3   1  12          0.28          3.32         2.20 o
   4   1  12          0.07          1.93         1.47 o
   5   1  12        138.91        120.23        15.45 o
   6   1  12         22.73         23.71         6.78 o
 -11   2  12         58.53         78.53        13.47 o
 -10   2  12          2.10         -0.83         4.48 o
  -9   2  12         79.18         78.75        12.49 o
  -8   2  12         14.43         15.60         6.62 o
  -7   2  12        197.45        201.92        18.39 o
  -6   2  12        848.48        842.07        36.18 o
  -5   2  12         26.34         20.30         2.04 o
  -4   2  12         28.30         32.33         3.81 o
  -3   2  12         89.29         84.50         6.12 o
  -2   2  12         48.57         58.94         6.77 o
  -1   2  12          3.17          2.02         1.74 o
   0   2  12         73.92         77.52         6.73 o
   1   2  12       1469.64       1497.49        28.23 o
   2   2  12         60.44         45.43         4.78 o
   3   2  12        537.63        571.51        15.87 o
   4   2  12        933.58        898.67        41.71 o
   5   2  12         85.87         95.64        14.41 o
 -11   3  12         30.31         28.35         8.56 o
 -10   3  12         41.16         51.06        10.55 o
  -9   3  12         41.44         46.35        10.03 o
  -8   3  12         74.73         62.07        11.04 o
  -7   3  12       1091.00       1091.10        42.80 o
  -6   3  12         74.78         61.84         9.56 o
  -5   3  12        498.62        494.07        12.49 o
  -4   3  12       1085.84       1101.85        21.94 o
  -3   3  12        130.42        139.76         8.29 o
  -2   3  12        216.28        208.48        10.51 o
  -1   3  12         81.81         84.38         7.14 o
   0   3  12         47.46         54.57         5.50 o
   1   3  12        551.47        534.57        16.52 o
   2   3  12         55.47         54.21         4.74 o
   3   3  12         14.77         18.20         6.02 o
   4   3  12         26.93         22.56         6.75 o
   5   3  12         52.35         56.88        11.57 o
 -10   4  12          4.30          2.99         3.20 o
  -9   4  12         47.07         44.22         9.66 o
  -8   4  12         37.67         47.26         9.47 o
  -7   4  12         53.29         64.16        10.87 o
  -6   4  12          3.05          2.18         0.82 o
  -5   4  12         40.71         34.52         3.80 o
  -4   4  12         94.73        104.29         7.19 o
  -3   4  12        585.39        593.77        26.63 o
  -2   4  12         29.07         30.14         6.04 o
  -1   4  12          2.73          2.44         1.30 o
   0   4  12         53.98         63.97         6.02 o
   1   4  12        162.34        174.11         8.89 o
   2   4  12        727.43        796.02        39.11 o
   3   4  12         63.85         86.40        13.19 o
   4   4  12         85.88        112.52        15.72 o
 -10   5  12        214.88        263.98        24.89 o
  -9   5  12          0.10         -1.07         2.58 o
  -8   5  12          6.66          5.70         3.69 o
  -7   5  12        375.41        389.48        26.67 o
  -6   5  12          8.94          5.86         1.59 o
  -5   5  12         79.43         69.34         6.02 o
  -4   5  12         29.45         28.32         6.55 o
  -3   5  12         15.16         20.99         5.13 o
  -2   5  12          3.23          2.08         3.16 o
  -1   5  12         27.65         25.27         4.22 o
   0   5  12          4.73          4.35         2.62 o
   1   5  12         50.41         49.93        10.02 o
   2   5  12          9.18         10.66         4.74 o
   3   5  12         75.73         58.71        11.46 o
 -10   6  12         15.63         30.93         8.83 o
  -9   6  12          8.64          5.18         3.70 o
  -8   6  12         15.70         16.41         5.77 o
  -7   6  12        108.59         96.71        13.56 o
  -6   6  12         40.31         37.05         4.49 o
  -5   6  12         20.47         13.64         3.07 o
  -4   6  12         16.46         14.53         4.95 o
  -3   6  12        131.97        117.76        12.11 o
  -2   6  12         16.70         15.77         3.25 o
  -1   6  12         38.43         47.99         9.86 o
   0   6  12         26.64         38.45         8.70 o
   1   6  12          4.49          7.44         4.15 o
  -9   7  12          4.64          0.44         5.26 o
  -8   7  12          2.38          0.30         3.01 o
  -7   7  12          9.53          0.65         3.70 o
  -6   7  12         85.76         92.33         7.71 o
  -5   7  12        477.39        449.63        17.71 o
  -4   7  12         21.41         16.98         4.95 o
  -3   7  12         10.61          9.95         2.65 o
  -2   7  12          0.66         -1.43         3.00 o
  -1   7  12          6.04          2.85         2.47 o
   0   7  12         34.24         42.72        10.41 o
  -7   8  12         15.90         -0.17         3.58 o
  -6   8  12         49.70         66.63        11.22 o
  -5   8  12          8.73          6.59         2.67 o
  -4   8  12          1.57          3.07         1.47 o
  -3   8  12        146.34        161.87        19.01 o
  -1 -10  13         21.69         20.96         5.99 o
   0 -10  13         48.22         63.93        12.24 o
   1 -10  13          7.59          2.23         2.63 o
   2 -10  13         11.67         12.93         5.40 o
   3 -10  13         19.50         26.49         7.62 o
   4 -10  13         23.78         24.21         7.76 o
  -3  -9  13        230.17        298.23        17.18 o
  -2  -9  13        133.91        148.41        16.88 o
  -1  -9  13         49.65         44.50         8.50 o
   0  -9  13        334.80        390.90        27.58 o
   1  -9  13         22.78         23.48         7.09 o
   2  -9  13        151.09        164.03        18.27 o
   3  -9  13         57.01         69.35        11.59 o
   4  -9  13         34.58         26.14         7.67 o
   5  -9  13          1.68         -4.98         5.42 o
   6  -9  13         11.42          2.01         2.64 o
  -5  -8  13          6.53          7.57         2.66 o
  -4  -8  13         74.81         63.52        12.54 o
  -3  -8  13          3.27          1.66         2.37 o
  -2  -8  13          5.05          4.82         2.83 o
  -1  -8  13         12.52          8.43         3.56 o
   0  -8  13         66.92         61.43        10.19 o
   1  -8  13         27.49         25.55         6.72 o
   2  -8  13        176.47        185.21        18.22 o
   3  -8  13        172.87        173.22        18.34 o
   4  -8  13          2.14          9.36         4.35 o
   5  -8  13         14.89         16.15         5.48 o
   6  -8  13          0.02         -2.07         2.61 o
  -6  -7  13         19.71         22.18         4.25 o
  -5  -7  13         74.88         82.16         8.33 o
  -4  -7  13         95.68        114.68         9.73 o
  -3  -7  13         72.70         75.41         7.77 o
  -2  -7  13        303.84        265.94        19.79 o
  -1  -7  13          9.41          3.55         2.39 o
   0  -7  13         31.65         34.00         7.09 o
   1  -7  13          9.61          7.18         3.29 o
   2  -7  13        341.82        299.80        18.78 o
   3  -7  13        523.32        534.56        14.30 o
   4  -7  13         54.73         54.95         5.42 o
   5  -7  13          2.89          2.27         1.55 o
   6  -7  13          0.40          4.33         1.83 o
   7  -7  13         11.57         13.29         3.93 o
  -7  -6  13          0.24         -2.88         3.41 o
  -6  -6  13         23.72         18.73         3.79 o
  -5  -6  13         69.08         74.80         7.57 o
  -4  -6  13          8.42          5.07         1.88 o
  -3  -6  13         48.75         37.88         5.15 o
  -2  -6  13        253.09        243.87        17.68 o
  -1  -6  13         85.75         83.94        10.50 o
   0  -6  13         14.44         13.33         4.24 o
   1  -6  13         72.72         76.91         4.51 o
   2  -6  13        420.29        429.97        12.90 o
   3  -6  13          0.04         -0.60         1.54 o
   4  -6  13         34.20         39.23         4.95 o
   5  -6  13          0.99          1.07         1.04 o
   6  -6  13         29.78         22.10         4.30 o
   7  -6  13         51.86         51.23         6.84 o
  -8  -5  13          0.26         21.25         6.96 o
  -7  -5  13          7.73          4.64         3.26 o
  -6  -5  13        110.87        106.78         8.47 o
  -5  -5  13          0.04         -1.36         1.36 o
  -4  -5  13        162.00        169.86         7.36 o
  -3  -5  13         21.39         17.82         1.83 o
  -2  -5  13        117.84        113.76         5.50 o
  -1  -5  13       1145.89       1144.52        21.21 o
   0  -5  13        777.14        784.43        16.18 o
   1  -5  13          9.53         14.16         2.97 o
   2  -5  13        964.96        901.25        35.28 o
   3  -5  13          1.90          0.47         1.26 o
   4  -5  13         49.08         58.04         6.22 o
   5  -5  13         27.14         26.52         4.59 o
   6  -5  13          2.44          2.85         1.43 o
   7  -5  13          8.90          3.98         2.12 o
  -8  -4  13         37.77         32.26         7.92 o
  -7  -4  13        103.27         80.61        12.43 o
  -6  -4  13         58.81         43.97         4.89 o
  -5  -4  13          2.21         -0.22         1.03 o
  -4  -4  13         53.73         52.04         4.09 o
  -3  -4  13        242.74        256.77         7.68 o
  -2  -4  13       1324.33       1308.61        17.34 o
  -1  -4  13        484.62        497.16        11.84 o
   0  -4  13        244.07        235.48        10.72 o
   1  -4  13         65.09         62.88         5.46 o
   2  -4  13        103.72        105.99         7.68 o
   3  -4  13         70.05         65.06         6.36 o
   4  -4  13        277.35        268.03        13.71 o
   5  -4  13        136.34        145.82        10.78 o
   6  -4  13          9.91          6.04         2.12 o
   7  -4  13          4.15          1.80         2.71 o
  -9  -3  13         25.18         17.22         5.87 o
  -8  -3  13         53.44         39.85         8.51 o
  -7  -3  13          0.52          0.81         3.36 o
  -6  -3  13          0.54          0.21         2.11 o
  -5  -3  13          7.29          7.43         1.67 o
  -4  -3  13        362.84        361.26         8.92 o
  -3  -3  13        389.19        404.70         9.54 o
  -2  -3  13         26.51         36.05         3.64 o
  -1  -3  13         72.03         69.20         4.11 o
   0  -3  13        118.41        119.69         6.22 o
   1  -3  13        206.04        205.34        10.40 o
   2  -3  13         97.05        113.27         8.07 o
   3  -3  13        299.20        276.91        13.54 o
   4  -3  13        533.92        484.73        25.40 o
   5  -3  13         55.44         49.77         9.00 o
   6  -3  13          0.99          4.36         1.99 o
   7  -3  13         49.08         47.63         9.53 o
  -9  -2  13         25.20         41.71         9.50 o
  -8  -2  13         11.69         11.76         5.51 o
  -7  -2  13        128.07        143.45        15.86 o
  -6  -2  13          2.16          2.97         0.99 o
  -5  -2  13        479.48        472.71        11.44 o
  -4  -2  13        427.69        423.42        11.20 o
  -3  -2  13       1063.38       1047.50        17.34 o
  -2  -2  13        215.67        204.75         8.02 o
  -1  -2  13        119.97        114.67         5.43 o
   0  -2  13        431.64        431.01        10.78 o
   1  -2  13        185.15        186.81        10.26 o
   2  -2  13          3.14          9.01         3.66 o
   3  -2  13          8.69         21.44         4.93 o
   4  -2  13        304.82        324.24        21.75 o
   5  -2  13         10.10         16.66         5.55 o
   6  -2  13          0.99         -3.68         4.42 o
   7  -2  13         24.35         21.38         6.95 o
 -10  -1  13         33.35         39.22         9.12 o
  -9  -1  13         72.02         65.45        11.65 o
  -8  -1  13         17.97         14.58         5.22 o
  -7  -1  13         86.18         77.09        11.92 o
  -6  -1  13         12.71         15.62         5.12 o
  -5  -1  13        605.72        588.52        30.12 o
  -4  -1  13        539.71        542.72        14.30 o
  -3  -1  13         37.85         32.36         3.74 o
  -2  -1  13         31.81         36.18         4.23 o
  -1  -1  13          9.79         10.80         1.81 o
   0  -1  13          5.60          8.77         2.06 o
   1  -1  13        236.42        246.28        11.97 o
   2  -1  13         25.83         37.11         7.05 o
   3  -1  13        299.56        327.69        21.60 o
   4  -1  13        209.39        196.40        17.82 o
   5  -1  13        225.53        236.65        20.60 o
   6  -1  13        151.83        164.42        18.40 o
 -10   0  13          3.72         -4.56         4.56 o
  -9   0  13         42.95         47.51         9.81 o
  -8   0  13         39.33         43.42         9.42 o
  -7   0  13        206.70        208.85        19.19 o
  -6   0  13          0.29         -0.72         3.64 o
  -5   0  13        421.00        381.43        26.69 o
  -4   0  13        421.73        412.71        11.90 o
  -3   0  13        231.60        206.02         9.43 o
  -2   0  13        662.52        677.69        20.13 o
  -1   0  13        549.94        536.45        13.99 o
   0   0  13          2.11          2.83         1.12 o
   1   0  13          0.29          5.57         5.59 o
   2   0  13       1224.26       1203.37        26.92 o
   3   0  13         40.83         50.20         5.88 o
   4   0  13        380.28        370.34        15.17 o
   5   0  13          0.75          6.86         3.54 o
   6   0  13          3.91          4.25         4.09 o
 -10   1  13         60.32         59.87        11.77 o
  -9   1  13        188.22        198.36        20.11 o
  -8   1  13        104.01        109.58        14.33 o
  -7   1  13        151.24        120.73        14.74 o
  -6   1  13        309.97        307.39        22.37 o
  -5   1  13        469.35        368.95        48.82 o
  -4   1  13        135.30        122.32         6.67 o
  -3   1  13         15.24         13.53         2.38 o
  -2   1  13        124.45        132.16         8.17 o
  -1   1  13         25.67         20.38         2.80 o
   0   1  13       1361.91       1323.18        28.25 o
   1   1  13         35.91         34.72         4.54 o
   2   1  13         19.21         14.95         2.74 o
   3   1  13        491.84        500.26        16.93 o
   4   1  13          3.11          2.27         2.32 o
   5   1  13          2.01          1.60         4.70 o
 -10   2  13         72.92         94.86        14.77 o
  -9   2  13        119.75        129.43        16.39 o
  -8   2  13        172.39        164.04        17.52 o
  -7   2  13         42.86         26.27         7.35 o
  -6   2  13         59.00         54.42         9.75 o
  -5   2  13        760.45        723.47        37.38 o
  -4   2  13        448.78        425.34        13.19 o
  -3   2  13        359.72        338.87        13.28 o
  -2   2  13        620.13        625.22        18.30 o
  -1   2  13       1162.91       1175.19        21.89 o
   0   2  13          2.85          8.17         5.06 o
   1   2  13        156.99        160.89         9.72 o
   2   2  13        140.47        143.84         8.93 o
   3   2  13        337.91        352.39        25.74 o
   4   2  13          0.53          2.96         3.01 o
   5   2  13        115.41        126.82        17.02 o
 -10   3  13        172.57        169.93        19.75 o
  -9   3  13        118.14        114.88        15.87 o
  -8   3  13         63.57         54.55        10.43 o
  -7   3  13          8.11         10.64         2.95 o
  -6   3  13         50.72         34.56         7.39 o
  -5   3  13        174.34        177.64         8.01 o
  -4   3  13          0.37          2.03         1.10 o
  -3   3  13        202.15        181.31         9.87 o
  -2   3  13        264.77        291.41        12.83 o
  -1   3  13         61.45         75.49         7.00 o
   0   3  13          0.57          0.53         3.23 o
   1   3  13         72.06         74.41         6.50 o
   2   3  13          9.78          8.19         3.15 o
   3   3  13         56.45         42.28         9.23 o
   4   3  13         87.15         80.81        13.26 o
 -10   4  13         44.01         40.94         9.79 o
  -9   4  13         46.35         53.84        10.64 o
  -8   4  13          3.92         10.14         4.86 o
  -7   4  13        181.53        179.43        18.20 o
  -6   4  13        420.00        381.60        10.61 o
  -5   4  13        351.66        340.85        12.52 o
  -4   4  13        126.34        135.85         8.49 o
  -3   4  13       1029.68        995.37        23.87 o
  -2   4  13        295.70        260.29        13.39 o
  -1   4  13        432.79        456.08        22.64 o
   0   4  13        155.31        169.33        10.12 o
   1   4  13          8.37         16.31         6.10 o
   2   4  13        242.67        255.87        23.04 o
   3   4  13         84.99         91.78        14.16 o
 -10   5  13        169.04        166.45        20.04 o
  -9   5  13         56.89         52.48        11.02 o
  -8   5  13          0.24          6.76         4.56 o
  -7   5  13          4.78          0.38         2.43 o
  -6   5  13          9.73          8.40         2.77 o
  -5   5  13          0.00          4.32         1.75 o
  -4   5  13        112.65         99.57        12.25 o
  -3   5  13          1.48          1.19         1.51 o
  -2   5  13          4.49          5.15         1.85 o
  -1   5  13          4.15          5.49         4.52 o
   0   5  13         31.87         33.11         7.41 o
   1   5  13          0.65         -1.18         2.66 o
   2   5  13          8.02          9.08         5.18 o
  -9   6  13         30.29         29.63         8.81 o
  -8   6  13          8.58         10.07         5.01 o
  -7   6  13         21.14         22.11         6.46 o
  -6   6  13         32.07         28.54         7.21 o
  -5   6  13          2.86          0.96         1.09 o
  -4   6  13         23.15         23.33         5.81 o
  -3   6  13        130.10        133.33        10.30 o
  -2   6  13         67.96         76.43         7.48 o
  -1   6  13        117.45        152.35        17.80 o
   0   6  13          3.31          3.64         2.40 o
  -8   7  13         70.03         79.83        13.13 o
  -7   7  13          0.53          2.40         2.15 o
  -6   7  13        115.67         97.72        13.56 o
  -5   7  13          8.19          8.20         2.32 o
  -4   7  13         13.29         17.97         5.24 o
  -3   7  13         52.30         50.22         6.58 o
  -2   7  13          1.17          0.00         3.05 o
  -1   7  13         25.70         29.77         8.67 o
   0 -10  14         76.78         75.94        12.74 o
   1 -10  14         34.86         40.53         9.80 o
   2 -10  14         95.33         98.60        14.85 o
   3 -10  14        304.95        334.17        27.85 o
  -3  -9  14          0.08          3.12         1.90 o
  -2  -9  14          0.13         -1.98         2.69 o
  -1  -9  14         28.39         27.77         7.55 o
   0  -9  14         95.23         99.54        14.05 o
   1  -9  14         58.90         68.12        11.85 o
   2  -9  14         54.72         50.66        10.02 o
   3  -9  14          4.19         15.38         6.17 o
   4  -9  14          0.93         -0.15         3.28 o
   5  -9  14         16.31          9.86         5.58 o
  -4  -8  14         22.85         18.94         6.06 o
  -3  -8  14         47.35         38.39         5.88 o
  -2  -8  14         53.24         54.61        10.02 o
  -1  -8  14        154.71        157.97        16.54 o
   0  -8  14        322.33        305.79        23.45 o
   1  -8  14        127.52        128.24        15.29 o
   2  -8  14        221.59        206.40        19.84 o
   3  -8  14         14.29         19.26         5.39 o
   4  -8  14         89.32        107.70        15.10 o
   5  -8  14        241.46        255.88        23.67 o
   6  -8  14          0.91          0.43         2.35 o
  -5  -7  14          0.17          2.64         4.08 o
  -4  -7  14          0.06          0.99         1.88 o
  -3  -7  14         22.47         19.12         4.09 o
  -2  -7  14          0.13          0.16         2.70 o
  -1  -7  14          4.75          3.90         2.05 o
   0  -7  14          3.07         -0.88         2.91 o
   1  -7  14          8.07         10.78         5.02 o
   2  -7  14         81.44         91.67        12.78 o
   3  -7  14         33.69         45.76         9.24 o
   4  -7  14          5.55          0.58         3.04 o
   5  -7  14          0.94          2.54         2.22 o
   6  -7  14         10.83         11.20         4.62 o
  -6  -6  14         58.17         49.79         6.25 o
  -5  -6  14          4.03          2.73         1.75 o
  -4  -6  14         94.21         99.96         8.76 o
  -3  -6  14         19.93         20.91         3.87 o
  -2  -6  14        621.25        315.99        98.10 o
  -1  -6  14        117.62        117.36        12.87 o
   0  -6  14         32.65         30.27         2.10 o
   1  -6  14        551.33        555.43        13.49 o
   2  -6  14        124.84        145.85         8.00 o
   3  -6  14        270.10        289.82        12.61 o
   4  -6  14        660.58        709.09        21.64 o
   5  -6  14          1.24          0.32         1.88 o
   6  -6  14          4.16         -0.08         4.29 o
  -7  -5  14         44.55         50.31        10.16 o
  -6  -5  14          1.66         -1.88         1.88 o
  -5  -5  14         32.02         32.96         4.69 o
  -4  -5  14         38.74         40.44         5.21 o
  -3  -5  14        268.13        278.99         9.18 o
  -2  -5  14        205.10        214.85         6.21 o
  -1  -5  14       1074.29       1084.23        19.59 o
   0  -5  14         90.64         98.22         6.21 o
   1  -5  14          0.06          2.23         1.40 o
   2  -5  14         60.68         67.69         5.98 o
   3  -5  14        113.95        115.76         8.40 o
   4  -5  14          0.80         -0.60         4.32 o
   5  -5  14          2.43          0.57         1.82 o
   6  -5  14         18.71         11.87         4.61 o
   7  -5  14         59.23         73.20        11.24 o
  -8  -4  14         11.12          4.31         4.09 o
  -7  -4  14          4.79          7.78         4.07 o
  -6  -4  14         12.17         12.88         2.63 o
  -5  -4  14         32.07         24.56         2.90 o
  -4  -4  14         12.15         11.36         1.75 o
  -3  -4  14         85.31         86.47         4.65 o
  -2  -4  14        660.17        652.68        12.86 o
  -1  -4  14          0.50          2.87         1.43 o
   0  -4  14        738.85        715.90        18.35 o
   1  -4  14        470.40        451.61        15.42 o
   2  -4  14        261.17        262.42        12.49 o
   3  -4  14        504.86        515.19        18.67 o
   4  -4  14        243.75        257.49        14.93 o
   5  -4  14          3.62          0.29         2.71 o
   6  -4  14        115.58        126.11        14.56 o
   7  -4  14          3.85         -1.06         3.53 o
  -9  -3  14         13.93         16.90         7.35 o
  -8  -3  14         21.36         35.35         8.56 o
  -7  -3  14          7.84          5.82         2.77 o
  -6  -3  14        123.88        123.84         7.61 o
  -5  -3  14         33.06         31.44         3.52 o
  -4  -3  14         29.87         42.29         3.19 o
  -3  -3  14         43.97         41.17         3.80 o
  -2  -3  14         23.36         18.84         2.64 o
  -1  -3  14          9.83          5.73         1.05 o
   0  -3  14         27.28         20.56         3.26 o
   1  -3  14         87.52         87.84        13.08 o
   2  -3  14          0.18         -0.42         1.32 o
   3  -3  14          2.83          6.88         3.49 o
   4  -3  14         34.37         46.84         8.25 o
   5  -3  14        209.67        208.01        18.34 o
   6  -3  14          0.66         -1.99         2.52 o
  -9  -2  14         45.86         43.16         9.83 o
  -8  -2  14          7.54          4.69         2.86 o
  -7  -2  14         32.55         29.86         8.55 o
  -6  -2  14        210.74        198.11        10.77 o
  -5  -2  14          0.58          2.19         2.07 o
  -4  -2  14        653.31        684.98        13.75 o
  -3  -2  14         22.37         22.62         2.79 o
  -2  -2  14        284.38        280.39         9.82 o
  -1  -2  14        460.75        472.62        11.34 o
   0  -2  14        198.94        184.99         8.54 o
   1  -2  14        130.50        125.41        11.87 o
   2  -2  14        793.94        740.79        30.62 o
   3  -2  14         97.74         95.41        11.63 o
   4  -2  14        235.46        247.44        19.72 o
   5  -2  14         45.84         40.71         8.80 o
   6  -2  14         62.57         65.18        11.42 o
  -9  -1  14         52.27         49.12        10.77 o
  -8  -1  14          9.58          6.22         5.25 o
  -7  -1  14        121.15        101.14        14.00 o
  -6  -1  14        224.54        225.10        19.87 o
  -5  -1  14       1523.23       1558.38        50.72 o
  -4  -1  14        352.18        346.33        12.03 o
  -3  -1  14          3.61          2.82         1.54 o
  -2  -1  14        116.63        105.57         7.59 o
  -1  -1  14         40.22         35.89         3.67 o
   0  -1  14         11.99          9.45         2.38 o
   1  -1  14         92.01         75.86         7.24 o
   2  -1  14          1.37          2.49         2.42 o
   3  -1  14          0.62         -0.49         3.69 o
   4  -1  14          1.18         11.85         5.41 o
   5  -1  14         12.09          9.09         3.41 o
   6  -1  14          0.92          4.97         4.52 o
 -10   0  14          1.29          5.59         2.38 o
  -9   0  14         31.37         42.12        10.19 o
  -8   0  14          6.36          5.95         2.91 o
  -7   0  14         57.13         56.33        10.01 o
  -6   0  14         24.65         20.66         5.96 o
  -5   0  14         77.73         84.25         7.07 o
  -4   0  14        254.00        260.52        10.13 o
  -3   0  14         62.74         66.36         6.67 o
  -2   0  14         28.80         29.29         3.88 o
  -1   0  14         13.43         17.05         2.69 o
   0   0  14        216.36        225.46        12.04 o
   1   0  14        305.22        295.23        13.79 o
   2   0  14        106.10        110.68        11.73 o
   3   0  14         53.07         61.64         6.49 o
   4   0  14         67.80         78.28         7.20 o
   5   0  14          0.17          5.38         3.63 o
 -10   1  14          0.02         -1.28         3.10 o
  -9   1  14          0.96          3.58         3.89 o
  -8   1  14          0.85          1.47         1.98 o
  -7   1  14        127.11        116.18        14.54 o
  -6   1  14         72.67         69.27        10.85 o
  -5   1  14         58.35         49.29         6.17 o
  -4   1  14          0.31          2.89         2.70 o
  -3   1  14         11.61         12.56         2.48 o
  -2   1  14        115.28        115.84         8.06 o
  -1   1  14         10.74          7.78         2.95 o
   0   1  14        185.98        212.67        11.91 o
   1   1  14         16.64         14.53         3.33 o
   2   1  14        131.64        139.01         9.59 o
   3   1  14         14.00          9.11         6.00 o
   4   1  14         10.08         13.13         5.26 o
   5   1  14        145.87        137.83        17.60 o
 -10   2  14         35.59         35.96         8.96 o
  -9   2  14         95.10         62.59        11.83 o
  -8   2  14        169.58        189.66        19.60 o
  -7   2  14          9.73         11.81         4.83 o
  -6   2  14        164.25        177.91        17.65 o
  -5   2  14         74.99         71.51         4.84 o
  -4   2  14          2.44          3.73         1.48 o
  -3   2  14         41.54         49.16         5.16 o
  -2   2  14         44.63         41.70         5.16 o
  -1   2  14        371.36        346.94        24.83 o
   0   2  14         41.35         35.36         4.78 o
   1   2  14         92.71         87.21         7.37 o
   2   2  14        122.44        126.20         8.75 o
   3   2  14          3.07          6.54         2.56 o
   4   2  14         28.07         16.13         5.39 o
 -10   3  14         52.43         53.36        11.56 o
  -9   3  14         57.10         65.66        12.22 o
  -8   3  14         60.59         39.53         9.36 o
  -7   3  14         19.48         21.61         7.14 o
  -6   3  14         10.30         16.84         5.53 o
  -5   3  14        140.51        129.66        14.60 o
  -4   3  14         96.07        109.18         7.59 o
  -3   3  14        272.51        291.28        13.12 o
  -2   3  14        493.24        489.39        18.87 o
  -1   3  14          8.02          5.78         2.16 o
   0   3  14        288.70        323.49        14.56 o
   1   3  14        199.77        215.99        11.43 o
   2   3  14         55.39         57.80        10.76 o
   3   3  14         12.83         30.81         8.22 o
 -10   4  14        261.41        292.94        26.83 o
  -9   4  14         81.16        113.17        16.06 o
  -8   4  14         29.53         35.62         8.71 o
  -7   4  14         96.32        105.30        14.19 o
  -6   4  14         18.02         21.78         6.39 o
  -5   4  14         40.68         47.01         8.81 o
  -4   4  14         48.39         42.55         8.30 o
  -3   4  14         49.34         36.81         7.49 o
  -2   4  14          4.28          3.82         3.06 o
  -1   4  14        299.42        291.51        14.26 o
   0   4  14          0.79          0.92         1.52 o
   1   4  14          1.08         -0.67         3.50 o
   2   4  14          0.61          9.44         5.22 o
  -9   5  14          4.86         18.10         6.62 o
  -8   5  14         13.35         13.71         4.86 o
  -7   5  14         36.34         53.15        10.20 o
  -6   5  14         89.28         98.42        13.73 o
  -5   5  14         67.76         67.52        10.84 o
  -4   5  14         87.05         93.14        12.14 o
  -3   5  14         80.79         88.54        11.21 o
  -2   5  14        297.61        304.35        15.33 o
  -1   5  14         83.61        103.18        14.54 o
   0   5  14        290.20        327.00        26.20 o
   1   5  14         59.56         92.81        14.25 o
  -8   6  14         70.23         71.02        12.56 o
  -7   6  14          1.14          5.79         3.04 o
  -6   6  14          1.69         -1.51         2.34 o
  -5   6  14          2.17          3.46         1.70 o
  -4   6  14          8.41         11.50         4.46 o
  -3   6  14         11.93          9.66         3.11 o
  -2   6  14         13.17         19.67         6.48 o
  -1   6  14        121.10        152.20        18.60 o
  -6   7  14         49.92         62.10        11.31 o
  -5   7  14        288.33        309.45        23.41 o
  -4   7  14          0.95         -0.92         3.43 o
  -3   7  14         40.39         38.35         8.90 o
  -2  -9  15         34.66         27.32         7.12 o
  -1  -9  15         32.34         23.97         6.75 o
   0  -9  15          0.63         -0.31         2.59 o
   1  -9  15         30.36         27.98         7.19 o
   2  -9  15         60.60         71.91        12.49 o
   3  -9  15        116.60        130.43        17.31 o
   4  -9  15         79.98         82.72        14.19 o
  -4  -8  15         45.79         48.13         6.78 o
  -3  -8  15         47.43         42.00         6.18 o
  -2  -8  15         10.07         13.30         5.52 o
  -1  -8  15         45.06         43.47         8.86 o
   0  -8  15          0.14          5.02         1.75 o
   1  -8  15         91.33         83.51        12.36 o
   2  -8  15         29.82         17.17         5.56 o
   3  -8  15         35.86         25.33         7.05 o
   4  -8  15          0.24          3.87         3.65 o
   5  -8  15         57.55         73.98        13.14 o
  -5  -7  15         48.08         46.65         6.32 o
  -4  -7  15         38.49         26.61         6.09 o
  -3  -7  15         34.57         25.95         4.73 o
  -2  -7  15        280.24        249.66        19.96 o
  -1  -7  15         54.71         53.85         9.33 o
   0  -7  15         32.95         37.95         8.11 o
   1  -7  15         78.57         86.42        12.42 o
   2  -7  15          0.06         -0.58         1.81 o
   3  -7  15        367.31        362.15        26.51 o
   4  -7  15         23.35         15.66         6.10 o
   5  -7  15         77.54         88.13        14.31 o
  -6  -6  15         47.83         43.66         9.96 o
  -5  -6  15        137.89        148.80        10.98 o
  -4  -6  15         14.33         14.25         3.47 o
  -3  -6  15          1.00          0.90         3.31 o
  -2  -6  15        261.27        257.04        14.36 o
  -1  -6  15        536.91        555.45        28.40 o
   0  -6  15        261.11        261.76         8.84 o
   1  -6  15          2.44          3.48         1.40 o
   2  -6  15         32.40         32.32         4.18 o
   3  -6  15          0.28         -0.88         1.37 o
   4  -6  15        343.42        361.85        15.97 o
   5  -6  15         12.87         11.60         5.15 o
   6  -6  15          6.78          9.45         3.22 o
  -7  -5  15         73.18         70.66        12.40 o
  -6  -5  15         31.50         25.25         6.79 o
  -5  -5  15         15.66         14.20         4.07 o
  -4  -5  15         82.37         85.55         7.76 o
  -3  -5  15         63.56         60.06         8.43 o
  -2  -5  15         14.32         15.23         3.57 o
  -1  -5  15        293.11        304.83        11.10 o
   0  -5  15          7.45         10.46         2.44 o
   1  -5  15          9.36          7.49         1.97 o
   2  -5  15        163.67        169.83         9.99 o
   3  -5  15          5.08          5.07         1.46 o
   4  -5  15        457.07        508.47        19.67 o
   5  -5  15        193.19        209.38        13.43 o
   6  -5  15        107.47        119.88        13.96 o
  -8  -4  15         21.91         38.29         9.78 o
  -7  -4  15         75.42         87.12        13.69 o
  -6  -4  15        177.88        195.23        20.01 o
  -5  -4  15         92.53         95.72         7.79 o
  -4  -4  15        856.09        889.25        15.35 o
  -3  -4  15       1203.25       1243.09        18.14 o
  -2  -4  15        152.06        153.78         7.57 o
  -1  -4  15        524.46        524.29        14.02 o
   0  -4  15         24.87         36.78         4.51 o
   1  -4  15         39.59         40.74         4.79 o
   2  -4  15        146.30        138.84         9.48 o
   3  -4  15        212.92        239.67        13.25 o
   4  -4  15          2.79          3.65         2.28 o
   5  -4  15         75.66         69.17        10.53 o
   6  -4  15         61.47         63.38        10.63 o
  -8  -3  15          1.80         -1.79         3.88 o
  -7  -3  15          0.66          0.12         2.36 o
  -6  -3  15        151.52        132.45        15.94 o
  -5  -3  15        527.06        553.93        19.54 o
  -4  -3  15       1021.63       1049.51        16.20 o
  -3  -3  15         23.89         24.86         2.98 o
  -2  -3  15         21.23         24.14         2.72 o
  -1  -3  15         66.98         58.70         4.81 o
   0  -3  15         21.29         17.20         3.48 o
   1  -3  15          3.52          2.00         1.04 o
   2  -3  15        372.43        369.86        16.05 o
   3  -3  15        944.42        977.51        36.47 o
   4  -3  15          8.98         10.12         3.51 o
   5  -3  15        301.16        335.92        24.20 o
   6  -3  15        186.05        211.63        19.99 o
  -9  -2  15        152.96        153.20        19.16 o
  -8  -2  15        376.26        420.33        30.01 o
  -7  -2  15        215.04        267.57        23.17 o
  -6  -2  15        226.77        240.16        21.48 o
  -5  -2  15        288.63        279.29        16.58 o
  -4  -2  15        292.05        292.49         9.31 o
  -3  -2  15        584.38        574.02        13.91 o
  -2  -2  15        553.07        570.84        14.68 o
  -1  -2  15        344.08        348.48        10.15 o
   0  -2  15         15.89         15.41         3.05 o
   1  -2  15        290.23        265.26        13.29 o
   2  -2  15        418.96        434.09        24.25 o
   3  -2  15         21.36         16.15         4.91 o
   4  -2  15         62.71         66.07        10.25 o
   5  -2  15          0.11         -1.79         2.08 o
  -9  -1  15          4.42          1.89         3.73 o
  -8  -1  15         16.36         18.32         6.48 o
  -7  -1  15         47.91         51.31        10.48 o
  -6  -1  15          0.00          4.33         2.87 o
  -5  -1  15        543.13        533.04        13.82 o
  -4  -1  15         17.52         23.42         3.25 o
  -3  -1  15         12.66          4.30         1.56 o
  -2  -1  15        345.47        355.40        14.45 o
  -1  -1  15          1.07          0.36         0.81 o
   0  -1  15        159.92        159.22        10.41 o
   1  -1  15        229.72        239.98        12.74 o
   2  -1  15          0.69          1.09         1.43 o
   3  -1  15        272.24        282.55        22.78 o
   4  -1  15        161.22        188.65        14.82 o
   5  -1  15        246.02        296.23        24.53 o
  -9   0  15        130.52        131.56        17.45 o
  -8   0  15         10.08          9.46         4.51 o
  -7   0  15         24.75         29.24         7.71 o
  -6   0  15        109.83        123.92        15.12 o
  -5   0  15        208.98        196.32         7.70 o
  -4   0  15        982.54        990.06        20.91 o
  -3   0  15         52.67         47.47         5.02 o
  -2   0  15         36.20         35.20         4.58 o
  -1   0  15          0.11          0.46         1.16 o
   0   0  15         38.09         34.95         4.77 o
   1   0  15        252.35        227.73        12.62 o
   2   0  15          1.11          1.56         2.08 o
   3   0  15         34.99         28.91         4.37 o
   4   0  15          0.72          3.06         3.75 o
   5   0  15         82.99         67.60        12.14 o
  -9   1  15         28.09         20.16         6.56 o
  -8   1  15         26.52         17.96         6.16 o
  -7   1  15         15.41         15.84         5.65 o
  -6   1  15         95.04         94.40        13.20 o
  -5   1  15          0.00          1.28         2.27 o
  -4   1  15          8.93          8.01         3.05 o
  -3   1  15         17.77         14.76         3.29 o
  -2   1  15         14.64         14.36         3.16 o
  -1   1  15         74.30         48.57        12.62 o
   0   1  15         99.59        104.40         8.53 o
   1   1  15         19.69         20.31         3.95 o
   2   1  15          7.32          8.43         6.00 o
   3   1  15         45.16         50.75        10.32 o
   4   1  15        129.03        146.88        17.91 o
  -9   2  15         50.18         44.90        10.03 o
  -8   2  15         27.51         27.33         7.69 o
  -7   2  15        211.92        231.98        21.44 o
  -6   2  15        320.33        318.40        24.19 o
  -5   2  15          1.92         -0.55         1.69 o
  -4   2  15        111.13        106.81         7.31 o
  -3   2  15       1460.09       1466.56        29.25 o
  -2   2  15        321.76        289.93        14.87 o
  -1   2  15         70.06         62.28         6.77 o
   0   2  15          0.12          1.34         1.23 o
   1   2  15         21.74         17.70         3.66 o
   2   2  15          0.02          1.53         3.59 o
   3   2  15         12.33          3.96         4.21 o
  -9   3  15         32.34         38.69         8.69 o
  -8   3  15         96.79        118.16        15.85 o
  -7   3  15          3.25          0.56         4.19 o
  -6   3  15         82.51         78.83        12.24 o
  -5   3  15        413.89        440.27        27.51 o
  -4   3  15          2.28          9.15         4.56 o
  -3   3  15        123.83        135.15        14.32 o
  -2   3  15         49.65         56.02         6.65 o
  -1   3  15         46.67         47.49         6.16 o
   0   3  15         15.62         10.73         2.85 o
   1   3  15          0.45          3.41         3.84 o
   2   3  15         23.60         26.55         7.29 o
  -9   4  15         41.75         29.20         9.03 o
  -8   4  15         34.78         21.62         7.32 o
  -7   4  15         29.81         36.03         8.58 o
  -6   4  15          1.13          2.97         4.06 o
  -5   4  15        228.92        239.32        20.36 o
  -4   4  15         79.80         76.76        11.29 o
  -3   4  15         24.81         28.10         6.51 o
  -2   4  15          0.34          4.48         2.40 o
  -1   4  15          3.57          4.80         2.32 o
   0   4  15         51.31         71.39        12.49 o
   1   4  15          8.87          2.41         3.58 o
  -8   5  15          5.31          9.52         5.68 o
  -7   5  15         38.59         41.28         9.20 o
  -6   5  15          8.37          7.29         5.05 o
  -5   5  15          6.62         -2.21         3.51 o
  -4   5  15        134.05        145.82        15.57 o
  -3   5  15         41.87         45.42         6.41 o
  -2   5  15         53.83         43.53         6.03 o
  -1   5  15          9.83         20.53         6.63 o
   0   5  15         39.92         34.00         9.00 o
  -7   6  15          2.69          6.84         3.99 o
  -6   6  15         33.12         29.33         8.49 o
  -5   6  15         82.02         77.06        11.85 o
  -4   6  15         21.01         15.99         5.11 o
  -3   6  15          3.63          7.19         3.48 o
  -2   6  15         76.59         75.99        12.99 o
   0  -9  16        204.50        210.16        21.14 o
   1  -9  16         29.08         53.35        11.24 o
   2  -9  16          5.62         11.15         6.17 o
  -3  -8  16         66.21         64.17         8.07 o
  -2  -8  16         55.30         52.91        12.27 o
  -1  -8  16         14.58         25.07         6.55 o
   0  -8  16         71.16         90.85        13.31 o
   1  -8  16          8.79         11.51         5.12 o
   2  -8  16          0.01          4.33         3.60 o
   3  -8  16         82.71         64.00        11.77 o
   4  -8  16          0.15         -1.38         3.28 o
  -4  -7  16         85.64         89.05         9.07 o
  -3  -7  16         76.98         77.79         8.63 o
  -2  -7  16         73.78         72.97         8.47 o
  -1  -7  16         43.65         38.84         8.35 o
   0  -7  16          0.06          1.80         2.69 o
   1  -7  16         20.43         16.49         5.89 o
   2  -7  16          0.47          1.74         2.24 o
   3  -7  16         13.63          4.17         3.14 o
   4  -7  16         67.88         54.87        11.62 o
  -5  -6  16         19.33         20.52         4.15 o
  -4  -6  16          0.70          1.50         1.54 o
  -3  -6  16          2.39          3.42         4.14 o
  -2  -6  16         55.60         46.76         6.28 o
  -1  -6  16         62.83         64.61        10.13 o
   0  -6  16        297.00        309.17        22.63 o
   1  -6  16         19.10         12.59         4.64 o
   2  -6  16          1.27          1.41         2.40 o
   3  -6  16         64.40         70.04        12.01 o
   4  -6  16        151.59        142.41        17.46 o
   5  -6  16        121.27        142.79        17.92 o
  -6  -5  16          0.23         -6.94         6.94 o
  -5  -5  16         22.77         28.26         6.73 o
  -4  -5  16          0.04          1.38         1.57 o
  -3  -5  16        413.59        411.98        12.24 o
  -2  -5  16        225.46        233.83         9.11 o
  -1  -5  16         17.57         18.37         3.75 o
   0  -5  16         92.03        107.10         7.32 o
   1  -5  16        438.76        446.14        22.32 o
   2  -5  16         44.43         49.54         5.62 o
   3  -5  16        141.57        157.22        10.74 o
   4  -5  16        140.57        146.38        10.93 o
   5  -5  16         12.42         13.42         7.52 o
  -7  -4  16         42.91         45.07         9.56 o
  -6  -4  16        180.91        190.13        20.09 o
  -5  -4  16          5.89          4.46         2.01 o
  -4  -4  16        801.94        808.59        23.42 o
  -3  -4  16        769.35        785.23        17.34 o
  -2  -4  16        380.75        398.85        12.54 o
  -1  -4  16          0.18          1.51         1.79 o
   0  -4  16        145.36        152.75        20.20 o
   1  -4  16         34.19         33.06         4.52 o
   2  -4  16        163.19        150.70        10.24 o
   3  -4  16        360.98        368.38        17.03 o
   4  -4  16         42.84         31.57         7.11 o
   5  -4  16        322.10        301.90        22.47 o
  -8  -3  16         14.08         20.08         7.20 o
  -7  -3  16        150.43        154.82        18.12 o
  -6  -3  16        322.17        361.41        27.30 o
  -5  -3  16         50.53         49.47         7.68 o
  -4  -3  16        392.99        398.97        12.66 o
  -3  -3  16        219.34        201.51         9.00 o
  -2  -3  16        399.91        404.99        12.92 o
  -1  -3  16        273.18        282.82        13.98 o
   0  -3  16        110.15        100.87         6.71 o
   1  -3  16         34.00         30.74         4.53 o
   2  -3  16         12.22          3.39         1.27 o
   3  -3  16          5.11         11.43         4.18 o
   4  -3  16         26.73         29.46         7.55 o
   5  -3  16          3.09          3.73         3.75 o
  -8  -2  16         44.22         41.79         9.56 o
  -7  -2  16         15.32         18.19         6.59 o
  -6  -2  16         66.52         65.12        11.57 o
  -5  -2  16         43.09         46.49         9.93 o
  -4  -2  16        434.95        424.08        15.29 o
  -3  -2  16        218.25        215.07        10.41 o
  -2  -2  16         15.60         15.25         2.55 o
  -1  -2  16          0.21         -2.80         2.80 o
   0  -2  16         10.57         11.97         3.17 o
   1  -2  16          1.91          1.01         1.54 o
   2  -2  16         34.69         45.01         5.98 o
   3  -2  16        117.26        133.00        10.24 o
   4  -2  16         84.88         81.73        12.25 o
   5  -2  16        101.57        116.34        15.29 o
  -9  -1  16        100.71         81.18        13.74 o
  -8  -1  16        265.48        271.56        24.71 o
  -7  -1  16        165.31        178.45        19.34 o
  -6  -1  16         32.71         37.90         8.98 o
  -5  -1  16        496.50        546.17        32.03 o
  -4  -1  16        369.64        391.32        26.63 o
  -3  -1  16         43.34         38.48         4.59 o
  -2  -1  16        163.76        163.10         8.38 o
  -1  -1  16        187.05        188.31        11.72 o
   0  -1  16         12.86         11.75         3.08 o
   1  -1  16         56.77         76.36         7.54 o
   2  -1  16          1.08         -0.65         1.75 o
   3  -1  16         47.64         58.27         6.72 o
   4  -1  16          0.53          8.13         5.04 o
  -9   0  16         29.86         27.67         8.32 o
  -8   0  16        219.84        213.72        21.75 o
  -7   0  16          7.74          6.22         1.92 o
  -6   0  16         60.78         59.78        10.77 o
  -5   0  16          0.65          3.12         1.78 o
  -4   0  16        137.81        147.80        16.52 o
  -3   0  16          5.21          1.36         1.75 o
  -2   0  16        229.32        192.89         9.28 o
  -1   0  16          9.40          6.53         2.25 o
   0   0  16        141.97        129.15        10.01 o
   1   0  16        116.02        119.34         9.49 o
   2   0  16        104.76        100.55        11.42 o
   3   0  16         71.69         83.12         8.06 o
   4   0  16         63.61         52.24        10.70 o
  -9   1  16        367.28        446.23        32.79 o
  -8   1  16        110.11        117.38        16.09 o
  -7   1  16          8.84          9.45         3.28 o
  -6   1  16        258.42        276.40        23.35 o
  -5   1  16         51.72         45.21         9.42 o
  -4   1  16         49.01         45.61         8.94 o
  -3   1  16        160.98        158.12        10.11 o
  -2   1  16        282.44        273.17        14.72 o
  -1   1  16         32.19         33.01         5.05 o
   0   1  16         23.02         30.43         4.94 o
   1   1  16          5.36         12.46         2.81 o
   2   1  16         36.28         36.38         5.64 o
   3   1  16         27.45         24.05         6.72 o
  -9   2  16          3.75          5.25         4.91 o
  -8   2  16         62.73         50.68        10.55 o
  -7   2  16          3.44         11.79         5.46 o
  -6   2  16         14.32         25.19         7.26 o
  -5   2  16        203.55        215.50        20.14 o
  -4   2  16          3.64          6.56         3.14 o
  -3   2  16        112.03        133.23        15.08 o
  -2   2  16          1.97          2.80         2.26 o
  -1   2  16          0.92         -1.11         3.87 o
   0   2  16        128.17        129.05        10.09 o
   1   2  16         20.04         22.60         7.39 o
   2   2  16         34.14         33.67         8.08 o
  -9   3  16          1.22         -6.59         6.59 o
  -8   3  16          7.83          6.16         1.86 o
  -7   3  16          4.18          6.83         3.46 o
  -6   3  16        156.87        153.66        17.39 o
  -5   3  16        495.45        510.06        30.63 o
  -4   3  16         93.94        101.06        13.13 o
  -3   3  16          2.82          1.06         3.78 o
  -2   3  16        381.49        396.36        25.80 o
  -1   3  16          0.05          3.94         1.86 o
   0   3  16        210.31        240.63        13.64 o
   1   3  16         22.07         39.54         9.57 o
  -8   4  16         42.46         54.30        11.18 o
  -7   4  16        115.66        117.20        15.88 o
  -6   4  16         12.91         15.69         6.03 o
  -5   4  16          6.05          3.84         2.57 o
  -4   4  16          0.49          2.64         1.97 o
  -3   4  16        218.09        226.23        14.14 o
  -2   4  16         57.64         47.38         6.11 o
  -1   4  16          6.30         11.75         5.27 o
   0   4  16         29.21         29.97         7.91 o
  -7   5  16         80.05         91.12        14.21 o
  -6   5  16          9.33         10.19         5.35 o
  -5   5  16         11.86         24.41         6.32 o
  -4   5  16        234.09        246.98        20.69 o
  -3   5  16         11.87         13.05         4.83 o
  -2   5  16        129.77        142.62        18.08 o
  -2  -8  17          0.03         -1.16         2.24 o
  -1  -8  17         18.17         12.67         5.54 o
   0  -8  17         26.98         39.27         9.02 o
   1  -8  17          1.29          1.75         3.26 o
   2  -8  17          9.79         12.57         5.50 o
  -4  -7  17          4.78          0.56         1.82 o
  -3  -7  17        349.60        393.97        19.37 o
  -2  -7  17        193.74        225.07        14.80 o
  -1  -7  17         24.71         16.18         5.52 o
   0  -7  17        187.26        215.79        20.04 o
   1  -7  17         37.14         40.44         8.65 o
   2  -7  17        129.85        151.87        17.91 o
   3  -7  17         11.68         21.48         7.72 o
  -5  -6  17        169.81        200.65        21.41 o
  -4  -6  17         14.70         12.40         8.22 o
  -3  -6  17        385.01        361.52        17.86 o
  -2  -6  17         43.00         39.89         6.84 o
  -1  -6  17          1.50          4.38         3.90 o
   0  -6  17         52.90         59.56        10.21 o
   1  -6  17          0.16         -0.53         2.60 o
   2  -6  17         43.08         35.62         8.17 o
   3  -6  17          0.84          4.25         4.60 o
   4  -6  17         31.43         47.18        10.72 o
  -6  -5  17          0.06         -3.20         5.98 o
  -5  -5  17         72.99         64.55        11.98 o
  -4  -5  17        117.64        122.71         9.85 o
  -3  -5  17         10.66         14.99         3.96 o
  -2  -5  17        200.02        229.07        13.75 o
  -1  -5  17          1.16          4.29         1.58 o
   0  -5  17         38.40         51.64         6.26 o
   1  -5  17         73.95         78.19         7.04 o
   2  -5  17         33.44         43.94         5.47 o
   3  -5  17        236.56        258.71        14.22 o
   4  -5  17          0.03          0.64         2.11 o
  -7  -4  17          0.88         -1.07         2.91 o
  -6  -4  17         11.77          8.89         3.07 o
  -5  -4  17         76.78         87.07        14.25 o
  -4  -4  17          0.97          1.43         1.88 o
  -3  -4  17         15.99         16.23         3.04 o
  -2  -4  17          2.72          4.50         1.57 o
  -1  -4  17          8.28          5.87         2.44 o
   0  -4  17         12.33         10.63         2.30 o
   1  -4  17         46.16         54.08         6.19 o
   2  -4  17         20.48         22.98         4.33 o
   3  -4  17        167.72        178.94        16.06 o
   4  -4  17        184.03        147.82        15.41 o
  -7  -3  17        143.50        143.63        18.08 o
  -6  -3  17          5.13          9.93         6.31 o
  -5  -3  17         13.57         11.07         5.10 o
  -4  -3  17        129.92        135.82        10.23 o
  -3  -3  17        167.47        157.58        10.49 o
  -2  -3  17          0.71          1.03         1.13 o
  -1  -3  17          9.55         11.66         2.50 o
   0  -3  17        135.94        140.38         8.29 o
   1  -3  17         15.05          9.11         7.16 o
   2  -3  17         37.31         49.06         8.49 o
   3  -3  17          1.92          3.41         2.14 o
   4  -3  17          3.10          5.16         2.88 o
  -8  -2  17          0.33          4.00         4.51 o
  -7  -2  17        109.26        121.04        16.72 o
  -6  -2  17         12.60          3.50         2.35 o
  -5  -2  17          3.23          1.88         2.12 o
  -4  -2  17         51.07         56.37        10.61 o
  -3  -2  17          6.61          3.17         1.68 o
  -2  -2  17         10.42         10.15         2.42 o
  -1  -2  17        398.48        390.28        17.12 o
   0  -2  17         94.41         97.13         8.57 o
   1  -2  17         10.71          6.40         2.00 o
   2  -2  17        123.01        134.63        14.22 o
   3  -2  17         70.87         77.14         8.05 o
   4  -2  17          0.29          0.97         2.21 o
  -8  -1  17         23.39         25.44         7.29 o
  -7  -1  17        115.33        131.63        16.98 o
  -6  -1  17         36.82         36.66         9.30 o
  -5  -1  17        121.29        116.88        15.60 o
  -4  -1  17         52.09         44.53         8.93 o
  -3  -1  17        143.83        129.17        15.35 o
  -2  -1  17         51.11         48.59         6.39 o
  -1  -1  17        152.41        154.53        11.02 o
   0  -1  17         35.68         30.96         4.95 o
   1  -1  17         29.22         23.00         6.35 o
   2  -1  17          9.48         15.99         3.47 o
   3  -1  17         54.24         54.01         6.75 o
  -8   0  17         19.24         19.04         6.62 o
  -7   0  17          2.23         10.38         4.72 o
  -6   0  17          0.26          0.95         2.45 o
  -5   0  17        108.75        126.63        15.67 o
  -4   0  17        218.19        203.74        19.73 o
  -3   0  17          0.16         -1.77         5.03 o
  -2   0  17         58.48         56.30         6.77 o
  -1   0  17          1.11          1.79         1.77 o
   0   0  17        310.26        358.16        23.17 o
   1   0  17        423.18        437.37        19.00 o
   2   0  17         78.60        113.67         9.73 o
   3   0  17         13.47         13.10         4.87 o
  -8   1  17         63.85         84.86        14.56 o
  -7   1  17         59.31         67.87        12.85 o
  -6   1  17         34.76         38.30         9.42 o
  -5   1  17          4.70          6.60         3.70 o
  -4   1  17          7.73          2.00         3.53 o
  -3   1  17        327.04        315.04        23.77 o
  -2   1  17          2.33          0.14         3.42 o
  -1   1  17          8.02          3.23         2.00 o
   0   1  17          6.42          4.01         2.31 o
   1   1  17          8.12          6.76         2.73 o
   2   1  17          3.30          3.82         3.99 o
  -8   2  17         84.07         89.17        14.76 o
  -7   2  17         82.41         88.85        14.07 o
  -6   2  17         15.21         26.39         7.80 o
  -5   2  17         66.66         56.50        10.74 o
  -4   2  17         32.75         31.29         7.19 o
  -3   2  17        255.94        296.39        22.75 o
  -2   2  17        178.23        193.07        13.03 o
  -1   2  17        104.41        110.17         9.67 o
   0   2  17        326.85        355.26        17.27 o
   1   2  17         36.65         47.21        10.02 o
  -8   3  17         25.53         32.20         9.33 o
  -7   3  17        483.04        539.27        34.20 o
  -6   3  17         40.11         33.48         8.39 o
  -5   3  17         72.78         62.07        11.42 o
  -4   3  17        200.06        217.50        20.13 o
  -3   3  17         91.58         84.95         8.90 o
  -2   3  17          0.00          0.80         2.99 o
  -1   3  17          4.06          6.16         2.95 o
   0   3  17          0.60          3.24         4.67 o
  -7   4  17          7.84         12.98         5.61 o
  -6   4  17        217.93        278.51        24.15 o
  -5   4  17          0.02         -2.74         2.74 o
  -4   4  17        310.26        288.96        22.82 o
  -3   4  17          4.63          5.82         1.86 o
  -2   4  17        179.42        168.27        12.23 o
  -2  -7  18        216.27        230.85        15.39 o
  -1  -7  18          5.52          9.71         3.33 o
   0  -7  18         91.48        105.62        14.11 o
   1  -7  18          0.63         -3.53         3.53 o
   2  -7  18         89.38         75.98        13.29 o
  -4  -6  18          3.00          4.91         3.45 o
  -3  -6  18        315.38        317.14        30.48 o
  -2  -6  18         24.41         21.45         4.47 o
  -1  -6  18        284.25        275.76        16.37 o
   0  -6  18        341.91        345.61        25.16 o
   1  -6  18         10.45          5.73         3.95 o
   2  -6  18         11.42          5.85         3.01 o
   3  -6  18        385.42        443.26        31.48 o
  -5  -5  18         33.00         39.19         9.82 o
  -4  -5  18         86.18         64.09        11.73 o
  -3  -5  18         21.06         21.41         4.55 o
  -2  -5  18        253.50        262.03        15.30 o
  -1  -5  18         14.72         12.44         3.20 o
   0  -5  18          0.01         -2.64         2.64 o
   1  -5  18        147.06        132.89        15.97 o
   2  -5  18          5.99          9.59         5.51 o
   3  -5  18         88.51         95.28        14.28 o
  -6  -4  18        172.08        176.17        20.56 o
  -5  -4  18        127.58        126.42        16.76 o
  -4  -4  18         23.50         27.27         8.41 o
  -3  -4  18        253.30        245.39        10.56 o
  -2  -4  18          8.21          7.14         2.26 o
  -1  -4  18        286.99        281.85        11.63 o
   0  -4  18         20.32         13.61         2.65 o
   1  -4  18         11.29          5.93         1.97 o
   2  -4  18        294.15        342.04        21.62 o
   3  -4  18         21.18         16.29         5.41 o
  -6  -3  18         83.35         80.86        13.63 o
  -5  -3  18        227.12        233.88        22.87 o
  -4  -3  18         97.22         91.02        13.83 o
  -3  -3  18          1.88          0.59         0.82 o
  -2  -3  18         72.25         64.53         5.57 o
  -1  -3  18         41.37         40.18         4.43 o
   0  -3  18        217.83        194.83        12.46 o
   1  -3  18          3.08          2.30         1.62 o
   2  -3  18         23.18         16.69         3.80 o
   3  -3  18         64.43         65.90         7.59 o
  -7  -2  18         18.73         14.67         6.48 o
  -6  -2  18        128.35        113.85        16.04 o
  -5  -2  18        183.54        200.37        21.00 o
  -4  -2  18          7.86         10.83         5.24 o
  -3  -2  18         46.61         49.82         6.50 o
  -2  -2  18         87.06         82.87         8.24 o
  -1  -2  18         42.99         42.50         5.96 o
   0  -2  18          2.42          3.27         3.34 o
   1  -2  18        184.01        173.50        20.12 o
   2  -2  18         19.65         20.61         4.26 o
   3  -2  18         96.78        116.05        13.11 o
  -7  -1  18         69.37         79.65        13.83 o
  -6  -1  18         43.25         51.83        10.90 o
  -5  -1  18          4.30         11.34         4.58 o
  -4  -1  18         33.50         43.21         9.66 o
  -3  -1  18         14.89         16.88         6.53 o
  -2  -1  18        111.19        102.26         9.33 o
  -1  -1  18         25.40         23.58         4.63 o
   0  -1  18        118.36         93.83         8.99 o
   1  -1  18         10.29         14.18         3.67 o
   2  -1  18         30.01         25.26         4.73 o
  -7   0  18          6.07          5.85         3.57 o
  -6   0  18          2.36         -1.81         1.81 o
  -5   0  18          0.46          5.13         3.21 o
  -4   0  18         33.20         35.15         8.66 o
  -3   0  18         67.05         57.41         7.11 o
  -2   0  18         31.13         28.28         5.68 o
  -1   0  18         22.08         17.83         4.27 o
   0   0  18         55.22         54.84         7.00 o
   1   0  18         37.31         56.68         7.12 o
   2   0  18          1.81          5.20         4.76 o
  -7   1  18          3.21          3.69         4.47 o
  -6   1  18         32.94         46.47         9.94 o
  -5   1  18         11.42         15.74         7.32 o
  -4   1  18          5.10          4.26         2.52 o
  -3   1  18         87.26         87.00         9.11 o
  -2   1  18         39.94         35.76         5.52 o
  -1   1  18         79.97         66.23         8.68 o
   0   1  18          5.97         14.02         5.78 o
   1   1  18         39.28         30.42         8.02 o
  -7   2  18         17.88         25.86         8.19 o
  -6   2  18         13.65          4.90         4.32 o
  -5   2  18        272.33        279.37        24.33 o
  -4   2  18          0.01          1.33         3.63 o
  -3   2  18          3.63          3.09         2.30 o
  -2   2  18          5.07          5.22         1.89 o
  -1   2  18          0.25          0.31         1.46 o
   0   2  18          1.72          4.82         4.80 o
  -6   3  18          3.13         -2.26         2.26 o
  -5   3  18        238.46        262.58        23.81 o
  -4   3  18         15.99         11.34         5.49 o
  -3   3  18         37.56         31.23         5.71 o
  -2   3  18         54.24         67.25         8.16 o
  -2  -6  19         16.70         30.10         5.90 o
  -1  -6  19         34.33         48.12         6.94 o
   0  -6  19         17.12         24.03         4.92 o
   1  -6  19        121.58        145.26        17.46 o
  -4  -5  19          3.08         -5.88         5.88 o
  -3  -5  19         11.94         12.15         5.95 o
  -2  -5  19         49.41         38.25         5.91 o
  -1  -5  19         31.21         36.88         6.09 o
   0  -5  19          4.17         -1.58         2.24 o
   1  -5  19        147.23        169.57        18.55 o
   2  -5  19          3.95          0.00         3.02 o
  -5  -4  19         87.10         96.57        15.53 o
  -4  -4  19         73.97         88.18        14.89 o
  -3  -4  19          3.40          7.12         3.27 o
  -2  -4  19          7.64          7.65         1.93 o
  -1  -4  19        157.16        168.18         9.32 o
   0  -4  19        122.04        135.80         8.59 o
   1  -4  19          0.03          1.41         1.47 o
   2  -4  19          2.96          2.57         2.09 o
  -6  -3  19          5.74          5.04         3.96 o
  -5  -3  19          0.69         -3.27         6.29 o
  -4  -3  19         22.00         19.44         6.79 o
  -3  -3  19          0.50         -2.16         2.65 o
  -2  -3  19          4.15          5.97         5.13 o
  -1  -3  19         95.61        102.15         9.23 o
   0  -3  19          0.04         -0.56         1.52 o
   1  -3  19         66.97         76.97         8.16 o
   2  -3  19         47.05         43.45         6.36 o
  -6  -2  19        155.61        180.10        20.58 o
  -5  -2  19          1.36         -0.04         2.19 o
  -4  -2  19        127.43        130.20        17.75 o
  -3  -2  19        125.95        136.57        11.00 o
  -2  -2  19         84.07         85.55         8.65 o
  -1  -2  19          2.57          2.14         1.28 o
   0  -2  19        104.65        117.97        10.22 o
   1  -2  19         61.74         77.13         8.52 o
  -6  -1  19          0.74         -0.82         4.76 o
  -5  -1  19         85.34         76.75        13.10 o
  -4  -1  19          3.23          9.29         4.83 o
  -3  -1  19        246.23        233.75        14.77 o
  -2  -1  19         45.22         56.88         7.20 o
  -1  -1  19         29.75         21.83         4.63 o
   0  -1  19          2.00          6.25         2.49 o
   1  -1  19         17.64         26.13         4.91 o
  -6   0  19        147.51        160.34        19.52 o
  -5   0  19         38.71         45.44         9.96 o
  -4   0  19         48.45         28.09         7.35 o
  -3   0  19        158.46        183.98        13.35 o
  -2   0  19        169.16        178.09        14.67 o
  -1   0  19         54.85         64.11         7.65 o
   0   0  19        109.19        150.37        11.97 o
  -6   1  19          1.63          2.07         3.11 o
  -5   1  19        189.98        235.77        23.04 o
  -4   1  19          6.35          1.25         1.85 o
  -3   1  19         56.10         66.56         8.13 o
  -2   1  19          2.18          4.99         1.60 o
  -1   1  19          3.45          2.04         3.78 o
  -5   2  19         52.90         52.42        10.57 o
  -4   2  19        248.44        256.03        23.02 o
  -3   2  19          3.92         -0.59         1.97 o
  -2   2  19         30.77         28.76         5.33 o
  -3  -4  20         26.53         23.39         7.72 o
  -2  -4  20          5.74          8.47         3.81 o
  -1  -4  20         40.47         31.86         6.23 o
   0  -4  20         73.83         76.25        13.07 o
  -4  -3  20         78.99         91.78        14.89 o
  -3  -3  20         30.71         35.98         5.43 o
  -2  -3  20        151.07        174.83        12.31 o
  -1  -3  20        182.45        192.12        13.10 o
   0  -3  20        128.49        137.52        11.22 o
  -4  -2  20          2.22         -0.43         4.12 o
  -3  -2  20        119.06         95.72         9.53 o
  -2  -2  20         51.73         45.99         6.65 o
  -1  -2  20          5.97          2.84         2.30 o
   0  -2  20          9.44          3.18         2.07 o
  -5  -1  20         99.16         89.22        15.08 o
  -4  -1  20        235.59        272.45        25.18 o
  -3  -1  20        147.39        144.30        11.91 o
  -2  -1  20        204.16        222.25        14.76 o
  -1  -1  20         96.12         96.39         9.75 o
  -4   0  20          2.68          7.40         5.10 o
  -3   0  20         12.86          9.44         7.47 o
  -2   0  20         39.22         43.81         6.81 o
                                                
